# Supplementary material for: Multimodal bHLH-PAS DNA binding controls specificity and drives obesity
Source: Nucleic Acids Res. 2026 Jan 6;54(1):gkaf1352. doi: 10.1093/nar/gkaf1352 (PMC12774657; doi:10.1093/nar/gkaf1352)
Supplement: gkaf1352_Supplemental_Files [file gkaf1352_supplemental_files.zip]

Archive with 8 entries (8 files):
- Multimodal bHLH-PAS DNA binding controls specificity and drives obesity_SupplementaryFigures_280325_FINAL_B.pdf
- NRLBmodels.zip
- ProBound_Models.zip
- ProBound_Paramaters.zip
- Supplementary_Table3_X-ray structures.xlsx
- Supplementary_Table4_SIM1_WT_R171H_Proteomics_XLTAP-MS.xlsx
- Supplementary_Table_2.xlsx
- Supplementray_Table1_Oligos_SELEX.xlsx
