# Supplementary material for: Multimodal bHLH-PAS DNA binding controls specificity and drives obesity
Source: Nucleic Acids Res. 2026 Jan 6;54(1):gkaf1352. doi: 10.1093/nar/gkaf1352 (PMC12774657; doi:10.1093/nar/gkaf1352)
Supplement: gkaf1352_Supplemental_Files [file gkaf1352_supplemental_files.zip › Supplementary_Table3_X-ray structures.xlsx]

## Sheet: Supplementary Table 3
Supplementary Table 3 - Title Protein-DNA Structures and Models -Caption X-Ray crystal structures, homology or Alphafold3 models and molecular dynamics used in this study

## Sheet: Structures
Protein Model	DNA element	5’ – 3’ sequence	comments
HIF2a:ARNT (4ZPK)	HRE 21mer	GGCTGCGTACGTGCGGGTCGT
HIF2a:ARNT (4ZPK)	SIM1 28mer	TGGAAAGGGTACGTGACCTTTTGCACCA	PAS A loop remodeling
SIM1:ARNT	HRE 21mer	GGCTGCGTACGTGCGGGTCGT	Homology Model
SIM1:ARNT2	SIM1	TGGAAAGGGTACGTGACCTTTTGCACCA	AlphaFold3 Molecular Dynamics
SIM1:ARNT	SIM1 34mer	TGGAAAGGGTACGTGACCTTTTGCACCA	AlphAFold3
SIM1:ARNT2	SIM1 28mer	TGGAAAGGGTACGTGACCTTTTGCACCA	AlphaFold3 Molecular Dynamics
SIM1.R171H:ARNT2	SIM1 28mer	TGGAAAGGGTACGTGACCTTTTGCACCA	AlphaFold3 Molecular Dynamics
NPAS4:ARNT2	NPAS4 28mer	TGGAAATGGGTCGTGACCCAGGATTCCA	PAS A loop remodeling
NPAS4:ARNT2	NPAS4 28mer	TGGAAATGGGTCGTGACCCAGGATTCCA	PAS A loop remodeling
