# Supplementary material for: Multimodal bHLH-PAS DNA binding controls specificity and drives obesity
Source: Nucleic Acids Res. 2026 Jan 6;54(1):gkaf1352. doi: 10.1093/nar/gkaf1352 (PMC12774657; doi:10.1093/nar/gkaf1352)
Supplement: gkaf1352_Supplemental_Files [file gkaf1352_supplemental_files.zip › Supplementary_Table4_SIM1_WT_R171H_Proteomics_XLTAP-MS.xlsx]

## Sheet: Supplementary Table 4
Supplementary Table 4 - Title SIM1 and SIM1.R171H interacting proteomics -Caption Interacting proteins of SIM1 or SIM1.R171H from native or cross-linking immunoprecipitation mass spectrometry experiments

## Sheet: ALL Data
SIM1_NTD_DSP_NTD_WCE_R171H_LFQ	SIM1_NTD_DSP_NTD_WCE_WT_LFQ	SIM1_DSP_WCE_R171H_LFQ	SIM1_DSP_WCE_WT_LFQ	SIM1_NE_R171H_LFQ	SIM1_NE_WT_LFQ	GOBP name	GOMF name	GOCC name	GOBP slim name	GOCC slim name	KEGG name	GOBP	GOMF	GOCC	Protein name	Uniprot	UniProt names
26.3894	26.3862	25.5917	25.4389	25.371	25.5669	anatomical structure development;biological regulation;biosynthetic process;cell differentiation;cellular biosynthetic process;cellular developmental process;cellular macromolecule biosynthetic process;cellular macromolecule metabolic process;cellular metabolic process;cellular nitrogen compound metabolic process;cellular process;developmental process;macromolecule biosynthetic process;macromolec…	binding;DNA binding;molecular transducer activity;nucleic acid binding;nucleic acid binding transcription factor activity;sequence-specific DNA binding RNA polymerase II transcription factor activity;sequence-specific DNA binding transcription factor activity;signal transducer activity	cell part;intracellular membrane-bounded organelle;intracellular organelle;intracellular part;membrane-bounded organelle;nucleus;organelle	anatomical structure development;biological regulation;biosynthetic process;cell differentiation;cellular metabolic process;cellular nitrogen compound metabolic process;cellular process;developmental process;macromolecule metabolic process;metabolic process;nitrogen compound metabolic process;nucleobase-containing compound metabolic process;primary metabolic process;RNA metabolic process;transcri…	cell part;intracellular membrane-bounded organelle;intracellular organelle;nucleus;organelle		GO:0001657;GO:0006139;GO:0006351;GO:0006355;GO:0006357;GO:0006366;GO:0006807;GO:0007399;GO:0008152;GO:0009058;GO:0009059;GO:0009889;GO:0009987;GO:0010468;GO:0010556;GO:0016070;GO:0019219;GO:0019222;GO:0030154;GO:0031323;GO:0031326;GO:0032502;GO:0032774;GO:0034641;GO:0034645;GO:0035295;GO:0043170;GO:0044237;GO:0044238;GO:0044249;GO:0044260;GO:0048731;GO:0048856;GO:0048869;GO:0050789;GO:0050794;GO:…	GO:0000981;GO:0001071;GO:0003676;GO:0003677;GO:0003700;GO:0004871;GO:0005488;GO:0060089	GO:0005634;GO:0043226;GO:0043227;GO:0043229;GO:0043231;GO:0044424;GO:0044464	Single-minded homolog 1	P81133	SIM1
25.9693	25.9747	21.0917	21.1228	24.6884	24.5983	anatomical structure development;biological regulation;biosynthetic process;brain development;cellular biosynthetic process;cellular macromolecule biosynthetic process;cellular macromolecule metabolic process;cellular metabolic process;cellular nitrogen compound metabolic process;cellular process;central nervous system development;chordate embryonic development;developmental process;embryo develo…	aryl hydrocarbon receptor binding;binding;DNA binding;molecular transducer activity;nucleic acid binding;nucleic acid binding transcription factor activity;protein binding;protein dimerization activity;protein heterodimerization activity;receptor binding;sequence-specific DNA binding transcription factor activity;signal transducer activity;transcription factor binding	cell part;cytoplasm;intracellular membrane-bounded organelle;intracellular organelle;intracellular organelle part;intracellular part;macromolecular complex;membrane-bounded organelle;nuclear part;nucleoplasm part;nucleus;organelle;organelle part;protein complex;transcription factor complex	anatomical structure development;biological regulation;biosynthetic process;cellular metabolic process;cellular nitrogen compound metabolic process;cellular process;developmental process;embryo development;macromolecule metabolic process;metabolic process;nitrogen compound metabolic process;nucleobase-containing compound metabolic process;primary metabolic process;response to chemical stimulus;re…	cell part;cytoplasm;intracellular membrane-bounded organelle;intracellular organelle;macromolecular complex;nucleus;organelle;protein complex;transcription factor complex	Pathways in cancer;Renal cell carcinoma	GO:0001666;GO:0001701;GO:0006139;GO:0006351;GO:0006355;GO:0006357;GO:0006807;GO:0006950;GO:0007417;GO:0007420;GO:0008152;GO:0008284;GO:0009058;GO:0009059;GO:0009719;GO:0009725;GO:0009790;GO:0009792;GO:0009889;GO:0009891;GO:0009893;GO:0009987;GO:0010033;GO:0010468;GO:0010556;GO:0010557;GO:0010604;GO:0010628;GO:0010941;GO:0016070;GO:0019219;GO:0019222;GO:0031323;GO:0031325;GO:0031326;GO:0031328;GO:…	GO:0001071;GO:0003676;GO:0003677;GO:0003700;GO:0004871;GO:0005102;GO:0005488;GO:0005515;GO:0008134;GO:0017162;GO:0046982;GO:0046983;GO:0060089	GO:0005634;GO:0005667;GO:0005737;GO:0032991;GO:0043226;GO:0043227;GO:0043229;GO:0043231;GO:0043234;GO:0044422;GO:0044424;GO:0044428;GO:0044446;GO:0044451;GO:0044464	Aryl hydrocarbon receptor nuclear translocator 2	Q9HBZ2	ARNT2
23.53	23.5535	25.7931	25.6252	0	17.2494	apoptosis;axon guidance;biological regulation;cardiac muscle cell apoptosis;cell cycle;cell cycle process;cell death;cell migration;cell motility;cell surface receptor linked signaling pathway;cellular component assembly;cellular component assembly at cellular level;cellular component movement;cellular component organization;cellular component organization at cellular level;cellular component org…	adenyl deoxyribonucleotide binding;adenyl nucleotide binding;adenyl ribonucleotide binding;antigen binding;ATP binding;ATPase activity;binding;catalytic activity;CTP binding;dATP binding;deoxyribonucleotide binding;enzyme binding;enzyme regulator activity;GTP binding;GTPase binding;guanyl nucleotide binding;guanyl ribonucleotide binding;hydrolase activity;hydrolase activity, acting on acid anhydr…	apical plasma membrane;basolateral plasma membrane;brush border membrane;cell body;cell part;cell projection;cell projection membrane;cell projection part;cell surface;cytoplasm;cytoplasmic membrane-bounded vesicle;cytoplasmic membrane-bounded vesicle lumen;cytoplasmic part;cytoplasmic vesicle;cytoplasmic vesicle part;cytosol;endocytic vesicle lumen;extracellular matrix;extracellular membrane-bou…	biological regulation;cell cycle;cell death;cell motility;cellular component assembly;cellular component movement;cellular component organization;cellular macromolecular complex assembly;cellular membrane organization;cellular metabolic process;cellular process;death;endocytosis;establishment of localization;immune system process;locomotion;macromolecular complex assembly;macromolecule metabolic …	cell body;cell part;cell projection;cell surface;cytoplasm;cytoplasmic membrane-bounded vesicle;cytosol;extracellular matrix;extracellular organelle;extracellular region;intracellular membrane-bounded organelle;intracellular organelle;macromolecular complex;membrane;mitochondrion;neuron projection;neuronal cell body;nucleoplasm;nucleus;organelle;plasma membrane;protein complex;vesicle	Antigen processing and presentation;NOD-like receptor signaling pathway;Pathways in cancer;Plant-pathogen interaction;Progesterone-mediated oocyte maturation;Prostate cancer;Protein processing in endoplasmic reticulum	GO:0000086;GO:0000278;GO:0001764;GO:0002376;GO:0003008;GO:0003009;GO:0003012;GO:0006457;GO:0006461;GO:0006605;GO:0006612;GO:0006626;GO:0006807;GO:0006810;GO:0006839;GO:0006886;GO:0006897;GO:0006898;GO:0006915;GO:0006928;GO:0006935;GO:0006936;GO:0006937;GO:0006941;GO:0006942;GO:0006950;GO:0006952;GO:0006955;GO:0006970;GO:0006986;GO:0006996;GO:0007005;GO:0007006;GO:0007008;GO:0007049;GO:0007165;GO:…	GO:0000166;GO:0002134;GO:0002135;GO:0003676;GO:0003723;GO:0003729;GO:0003823;GO:0003824;GO:0005488;GO:0005515;GO:0005524;GO:0005525;GO:0016462;GO:0016787;GO:0016817;GO:0016818;GO:0016887;GO:0017076;GO:0017111;GO:0019001;GO:0019103;GO:0019899;GO:0019904;GO:0023023;GO:0023026;GO:0030234;GO:0030235;GO:0030554;GO:0030911;GO:0032552;GO:0032553;GO:0032554;GO:0032555;GO:0032557;GO:0032558;GO:0032559;GO:…	GO:0005576;GO:0005634;GO:0005654;GO:0005737;GO:0005739;GO:0005829;GO:0005886;GO:0009986;GO:0016020;GO:0016023;GO:0016323;GO:0016324;GO:0031012;GO:0031253;GO:0031410;GO:0031526;GO:0031974;GO:0031982;GO:0031983;GO:0031988;GO:0032991;GO:0042470;GO:0042995;GO:0043005;GO:0043025;GO:0043226;GO:0043227;GO:0043229;GO:0043230;GO:0043231;GO:0043233;GO:0043234;GO:0044297;GO:0044421;GO:0044422;GO:0044424;GO:…	Heat shock protein HSP 90-alpha	P07900	HS90A
22.8276	22.6863	24.6946	24.6512	24.8159	24.7005	axon guidance;biological regulation;biosynthetic process;cell communication;cell-cell signaling;cellular biosynthetic process;cellular component disassembly;cellular component disassembly at cellular level;cellular component organization;cellular component organization at cellular level;cellular component organization or biogenesis;cellular component organization or biogenesis at cellular level;c…	adenyl nucleotide binding;adenyl ribonucleotide binding;antigen binding;ATP binding;ATPase activity;ATPase activity, coupled;binding;C3HC4-type RING finger domain binding;catalytic activity;enzyme binding;G-protein-coupled receptor binding;heat shock protein binding;hydrolase activity;hydrolase activity, acting on acid anhydrides;hydrolase activity, acting on acid anhydrides, in phosphorus-contai…	adherens junction;anchoring junction;blood microparticle;cell junction;cell part;cell-substrate adherens junction;cell-substrate junction;clathrin coated vesicle membrane;clathrin sculpted gamma-aminobutyric acid transport vesicle membrane;coated vesicle membrane;cytoplasmic membrane-bounded vesicle;cytoplasmic part;cytoplasmic vesicle;cytoplasmic vesicle membrane;cytoplasmic vesicle part;cytosol…	biological regulation;biosynthetic process;cell communication;cell-cell signaling;cellular component disassembly;cellular component organization;cellular metabolic process;cellular nitrogen compound metabolic process;cellular process;establishment of localization;Golgi vesicle transport;locomotion;macromolecule metabolic process;membrane organization;metabolic process;mRNA metabolic process;mRNA …	cell part;cytoplasmic membrane-bounded vesicle;cytosol;extracellular organelle;extracellular space;intracellular;intracellular membrane-bounded organelle;intracellular non-membrane-bounded organelle;intracellular organelle;macromolecular complex;membrane;nucleolus;nucleoplasm;nucleus;organelle;plasma membrane;protein complex;ribonucleoprotein complex;spliceosomal complex;vesicle	Antigen processing and presentation;Endocytosis;MAPK signaling pathway;Measles;Protein processing in endoplasmic reticulum;Spliceosome;Toxoplasmosis	GO:0000375;GO:0000377;GO:0000398;GO:0001505;GO:0006139;GO:0006351;GO:0006355;GO:0006396;GO:0006397;GO:0006457;GO:0006458;GO:0006807;GO:0006810;GO:0006836;GO:0006892;GO:0006935;GO:0006950;GO:0006986;GO:0007154;GO:0007267;GO:0007268;GO:0007269;GO:0007411;GO:0008152;GO:0008380;GO:0009058;GO:0009059;GO:0009266;GO:0009408;GO:0009605;GO:0009628;GO:0009889;GO:0009890;GO:0009892;GO:0009893;GO:0009987;GO:…	GO:0000166;GO:0001664;GO:0003823;GO:0003824;GO:0005102;GO:0005488;GO:0005515;GO:0005524;GO:0016462;GO:0016787;GO:0016817;GO:0016818;GO:0016887;GO:0017076;GO:0017111;GO:0019899;GO:0019904;GO:0023023;GO:0023026;GO:0030554;GO:0031072;GO:0031625;GO:0032553;GO:0032555;GO:0032559;GO:0035639;GO:0042623;GO:0051082;GO:0055131	GO:0000974;GO:0005615;GO:0005622;GO:0005634;GO:0005654;GO:0005681;GO:0005730;GO:0005829;GO:0005886;GO:0005912;GO:0005924;GO:0005925;GO:0012506;GO:0016020;GO:0016023;GO:0030054;GO:0030055;GO:0030529;GO:0030659;GO:0030662;GO:0030665;GO:0031090;GO:0031410;GO:0031982;GO:0031988;GO:0032991;GO:0042470;GO:0043226;GO:0043227;GO:0043228;GO:0043229;GO:0043230;GO:0043231;GO:0043232;GO:0043234;GO:0044421;GO:…	Heat shock cognate 71 kDa protein	P11142	HSP7C
23.1117	22.6299	0	0	0	0										Heat shock 70 kDa protein 1A	P0DMV8	HS71A
22.1286	22.4132	18.081	0	19.8037	19.5316	aging;ATP-dependent chromatin remodeling;biological regulation;cell aging;cell cycle process;cellular component assembly;cellular component assembly at cellular level;cellular component organization;cellular component organization at cellular level;cellular component organization or biogenesis;cellular component organization or biogenesis at cellular level;cellular macromolecular complex assembly…	binding;enzyme binding;enzyme inhibitor activity;enzyme regulator activity;histone binding;identical protein binding;kinase binding;kinase inhibitor activity;kinase regulator activity;NF-kappaB binding;nucleic acid binding;protein binding;protein binding transcription factor activity;protein dimerization activity;protein heterodimerization activity;protein homodimerization activity;protein kinase…	adherens junction;anchoring junction;cell junction;cell part;cell-substrate adherens junction;cell-substrate junction;centrosome;cytoplasm;cytoplasmic part;cytoskeletal part;cytosol;focal adhesion;intracellular membrane-bounded organelle;intracellular non-membrane-bounded organelle;intracellular organelle;intracellular organelle part;intracellular part;macromolecular complex;membrane;membrane-bou…	aging;biological regulation;cellular component assembly;cellular component organization;cellular macromolecular complex assembly;cellular metabolic process;cellular nitrogen compound metabolic process;cellular process;chromatin modification;chromatin organization;chromosome organization;developmental process;DNA metabolic process;DNA repair;establishment of localization;localization;macromolecula…	cell part;centrosome;cytoplasm;cytosol;intracellular membrane-bounded organelle;intracellular non-membrane-bounded organelle;intracellular organelle;macromolecular complex;membrane;microtubule organizing center;nucleolus;nucleoplasm;nucleus;organelle;ribonucleoprotein complex		GO:0001932;GO:0006139;GO:0006259;GO:0006281;GO:0006325;GO:0006333;GO:0006334;GO:0006336;GO:0006338;GO:0006355;GO:0006417;GO:0006461;GO:0006807;GO:0006810;GO:0006886;GO:0006913;GO:0006950;GO:0006974;GO:0006996;GO:0007098;GO:0007165;GO:0007568;GO:0007569;GO:0008104;GO:0008152;GO:0008285;GO:0009889;GO:0009891;GO:0009893;GO:0009987;GO:0010033;GO:0010468;GO:0010556;GO:0010557;GO:0010564;GO:0010604;GO:…	GO:0000988;GO:0000989;GO:0003676;GO:0003712;GO:0003713;GO:0003723;GO:0004857;GO:0004860;GO:0005488;GO:0005515;GO:0008134;GO:0019207;GO:0019210;GO:0019887;GO:0019899;GO:0019900;GO:0019901;GO:0030234;GO:0030957;GO:0042393;GO:0042802;GO:0042803;GO:0043021;GO:0043023;GO:0043024;GO:0046982;GO:0046983;GO:0051059;GO:0051082	GO:0005634;GO:0005654;GO:0005730;GO:0005737;GO:0005813;GO:0005815;GO:0005829;GO:0005912;GO:0005924;GO:0005925;GO:0016020;GO:0030054;GO:0030055;GO:0030529;GO:0031616;GO:0032991;GO:0043226;GO:0043227;GO:0043228;GO:0043229;GO:0043231;GO:0043232;GO:0044422;GO:0044424;GO:0044428;GO:0044430;GO:0044444;GO:0044446;GO:0044464;GO:0070161	Nucleophosmin	P06748	NPM
22.0849	22.2704	20.2442	19.9788	20.2381	20.1683	biological regulation;cell differentiation;cellular developmental process;cellular macromolecule metabolic process;cellular metabolic process;cellular nitrogen compound metabolic process;cellular process;circadian regulation of gene expression;circadian rhythm;CRD-mediated mRNA stabilization;developmental process;gene expression;macromolecule metabolic process;metabolic process;mRNA metabolic pro…	adenyl nucleotide binding;adenyl ribonucleotide binding;ATP binding;binding;core promoter binding;DNA binding;nucleic acid binding;nucleotide binding;purine nucleotide binding;purine ribonucleoside triphosphate binding;purine ribonucleotide binding;regulatory region DNA binding;regulatory region nucleic acid binding;ribonucleotide binding;RNA binding;transcription regulatory region DNA binding	catalytic step 2 spliceosome;cell part;cell surface;CRD-mediated mRNA stability complex;cytoplasmic part;intracellular membrane-bounded organelle;intracellular organelle;intracellular organelle part;intracellular part;macromolecular complex;membrane;membrane-bounded organelle;nuclear part;nucleoplasm;nucleus;organelle;organelle part;protein complex;ribonucleoprotein complex;spliceosomal complex	biological regulation;cell differentiation;cellular metabolic process;cellular nitrogen compound metabolic process;cellular process;developmental process;macromolecule metabolic process;metabolic process;mRNA metabolic process;mRNA processing;nitrogen compound metabolic process;nucleobase-containing compound metabolic process;primary metabolic process;rhythmic process;RNA metabolic process;RNA pr…	cell part;cell surface;intracellular membrane-bounded organelle;intracellular organelle;macromolecular complex;membrane;nucleoplasm;nucleus;organelle;protein complex;ribonucleoprotein complex;spliceosomal complex	Spliceosome	GO:0000375;GO:0000377;GO:0000398;GO:0001649;GO:0006139;GO:0006396;GO:0006397;GO:0006807;GO:0007623;GO:0008152;GO:0008380;GO:0009987;GO:0010467;GO:0010468;GO:0010608;GO:0016070;GO:0016071;GO:0019219;GO:0019222;GO:0030154;GO:0031323;GO:0032502;GO:0032922;GO:0034641;GO:0043170;GO:0043487;GO:0043488;GO:0043489;GO:0044237;GO:0044238;GO:0044260;GO:0048255;GO:0048511;GO:0048869;GO:0050789;GO:0050794;GO:…	GO:0000166;GO:0000975;GO:0001047;GO:0001067;GO:0003676;GO:0003677;GO:0003723;GO:0005488;GO:0005524;GO:0017076;GO:0030554;GO:0032553;GO:0032555;GO:0032559;GO:0035639;GO:0044212	GO:0005634;GO:0005654;GO:0005681;GO:0009986;GO:0016020;GO:0030529;GO:0032991;GO:0043226;GO:0043227;GO:0043229;GO:0043231;GO:0043234;GO:0044422;GO:0044424;GO:0044428;GO:0044444;GO:0044446;GO:0044464;GO:0070937;GO:0071013	Heterogeneous nuclear ribonucleoprotein U	Q00839	HNRPU
22.2234	22.2154	25.3999	25.0357	19.8918	19.9854	anatomical structure development;axon guidance;biological regulation;cellular macromolecule metabolic process;cellular metabolic process;cellular process;cellular protein metabolic process;cellular response to chemical stimulus;cellular response to cytokine stimulus;cellular response to heat;cellular response to interleukin-4;cellular response to organic substance;cellular response to stimulus;ce…	adenyl nucleotide binding;adenyl ribonucleotide binding;antigen binding;ATP binding;binding;double-stranded RNA binding;enzyme binding;enzyme regulator activity;kinase binding;MHC class II protein complex binding;MHC protein complex binding;nitric-oxide synthase regulator activity;nucleic acid binding;nucleotide binding;protein binding;protein domain specific binding;purine nucleotide binding;pur…	cell part;cytoplasm;cytoplasmic membrane-bounded vesicle;cytoplasmic part;cytoplasmic vesicle;cytosol;extracellular membrane-bounded organelle;extracellular organelle;extracellular region part;extracellular vesicular exosome;intracellular membrane-bounded organelle;intracellular organelle;intracellular organelle part;intracellular part;melanosome;membrane;membrane-bounded organelle;membrane-bound…	anatomical structure development;biological regulation;cellular metabolic process;cellular process;developmental process;immune system process;locomotion;macromolecule metabolic process;metabolic process;primary metabolic process;protein folding;protein metabolic process;response to abiotic stimulus;response to chemical stimulus;response to external stimulus;response to heat;response to stimulus;…	cell part;cytoplasm;cytoplasmic membrane-bounded vesicle;cytosol;extracellular organelle;intracellular membrane-bounded organelle;intracellular organelle;membrane;mitochondrion;nucleoplasm;organelle;vesicle	Antigen processing and presentation;NOD-like receptor signaling pathway;Pathways in cancer;Plant-pathogen interaction;Progesterone-mediated oocyte maturation;Prostate cancer;Protein processing in endoplasmic reticulum	GO:0001890;GO:0001959;GO:0002376;GO:0002682;GO:0006457;GO:0006935;GO:0006950;GO:0006952;GO:0006955;GO:0006986;GO:0007165;GO:0007411;GO:0008152;GO:0009266;GO:0009408;GO:0009605;GO:0009628;GO:0009889;GO:0009891;GO:0009892;GO:0009893;GO:0009894;GO:0009895;GO:0009966;GO:0009987;GO:0010033;GO:0010605;GO:0019062;GO:0019222;GO:0019538;GO:0022414;GO:0022415;GO:0023051;GO:0030162;GO:0030522;GO:0031323;GO:…	GO:0000166;GO:0003676;GO:0003723;GO:0003725;GO:0003823;GO:0005488;GO:0005515;GO:0005524;GO:0017076;GO:0019899;GO:0019900;GO:0019904;GO:0023023;GO:0023026;GO:0030234;GO:0030235;GO:0030554;GO:0030911;GO:0032553;GO:0032555;GO:0032559;GO:0035639	GO:0005654;GO:0005737;GO:0005739;GO:0005829;GO:0016020;GO:0016023;GO:0031410;GO:0031982;GO:0031988;GO:0042470;GO:0043226;GO:0043227;GO:0043229;GO:0043230;GO:0043231;GO:0044421;GO:0044422;GO:0044424;GO:0044428;GO:0044444;GO:0044446;GO:0044464;GO:0048770;GO:0065010;GO:0070062	Heat shock protein HSP 90-beta	P08238	HS90B
21.6525	21.6517	17.2616	0	19.0839	19.6077	3'-UTR-mediated mRNA stabilization;ATP-dependent chromatin remodeling;biological regulation;cell differentiation;cellular component organization;cellular component organization at cellular level;cellular component organization or biogenesis;cellular component organization or biogenesis at cellular level;cellular developmental process;cellular macromolecule metabolic process;cellular metabolic pro…	binding;chromatin binding;chromatin DNA binding;core promoter proximal region DNA binding;core promoter proximal region sequence-specific DNA binding;DNA binding;enhancer binding;enhancer sequence-specific DNA binding;identical protein binding;mRNA 3'-UTR binding;mRNA binding;nucleic acid binding;nucleosomal DNA binding;nucleosome binding;nucleotide binding;poly(U) RNA binding;poly-pyrimidine tra…	catalytic step 2 spliceosome;cell part;chromatin;chromosomal part;cytoplasmic part;cytosol;extracellular membrane-bounded organelle;extracellular organelle;extracellular region part;extracellular vesicular exosome;intracellular membrane-bounded organelle;intracellular organelle;intracellular organelle part;intracellular part;macromolecular complex;membrane;membrane-bounded organelle;membrane-boun…	biological regulation;cell differentiation;cellular component organization;cellular metabolic process;cellular nitrogen compound metabolic process;cellular process;chromatin modification;chromatin organization;chromosome organization;developmental process;macromolecule metabolic process;metabolic process;mRNA metabolic process;mRNA processing;nitrogen compound metabolic process;nucleobase-contain…	cell part;cytosol;extracellular organelle;intracellular membrane-bounded organelle;intracellular organelle;macromolecular complex;membrane;nucleoplasm;nucleus;organelle;protein complex;ribonucleoprotein complex;spliceosomal complex;vesicle	Spliceosome	GO:0000375;GO:0000377;GO:0000398;GO:0001649;GO:0006139;GO:0006325;GO:0006338;GO:0006396;GO:0006397;GO:0006807;GO:0006996;GO:0008152;GO:0008380;GO:0009987;GO:0010467;GO:0010468;GO:0010608;GO:0016043;GO:0016070;GO:0016071;GO:0016568;GO:0019219;GO:0019222;GO:0030154;GO:0031323;GO:0032502;GO:0034641;GO:0043044;GO:0043170;GO:0043487;GO:0043488;GO:0043489;GO:0044237;GO:0044238;GO:0044260;GO:0048255;GO:…	GO:0000166;GO:0000975;GO:0000976;GO:0000977;GO:0000978;GO:0000980;GO:0000987;GO:0001012;GO:0001067;GO:0001158;GO:0001159;GO:0003676;GO:0003677;GO:0003682;GO:0003723;GO:0003727;GO:0003729;GO:0003730;GO:0005488;GO:0005515;GO:0008187;GO:0008266;GO:0031490;GO:0031491;GO:0031492;GO:0035326;GO:0042802;GO:0043565;GO:0043566;GO:0044212	GO:0000785;GO:0000790;GO:0005634;GO:0005654;GO:0005681;GO:0005829;GO:0016020;GO:0030529;GO:0031982;GO:0031988;GO:0032991;GO:0043226;GO:0043227;GO:0043229;GO:0043230;GO:0043231;GO:0043234;GO:0044421;GO:0044422;GO:0044424;GO:0044427;GO:0044428;GO:0044444;GO:0044446;GO:0044454;GO:0044464;GO:0065010;GO:0070062;GO:0071013	Heterogeneous nuclear ribonucleoproteins C1/C2	P07910	HNRPC
21.4586	21.6295	20.0527	0	0	0	alternative nuclear mRNA splicing, via spliceosome;cellular macromolecule metabolic process;cellular metabolic process;cellular nitrogen compound metabolic process;cellular process;establishment of localization;establishment of localization in cell;establishment of RNA localization;gene expression;intracellular transport;macromolecule metabolic process;metabolic process;mRNA metabolic process;mRN…	binding;DNA binding;nucleic acid binding;nucleotide binding;RNA binding;single-stranded DNA binding;single-stranded RNA binding;structure-specific DNA binding	catalytic step 2 spliceosome;cell part;cytoplasm;cytoskeleton;extracellular membrane-bounded organelle;extracellular organelle;extracellular region part;extracellular vesicular exosome;intermediate filament cytoskeleton;intracellular non-membrane-bounded organelle;intracellular organelle;intracellular organelle part;intracellular part;macromolecular complex;membrane;membrane-bounded organelle;mem…	cellular metabolic process;cellular nitrogen compound metabolic process;cellular process;establishment of localization;macromolecule metabolic process;metabolic process;mRNA metabolic process;mRNA processing;nitrogen compound metabolic process;nuclear transport;nucleobase-containing compound metabolic process;nucleobase-containing compound transport;nucleocytoplasmic transport;primary metabolic p…	cell part;cytoplasm;cytoskeleton;extracellular organelle;intracellular non-membrane-bounded organelle;intracellular organelle;macromolecular complex;membrane;nucleoplasm;organelle;ribonucleoprotein complex;spliceosomal complex;vesicle	Spliceosome	GO:0000375;GO:0000377;GO:0000380;GO:0000398;GO:0006139;GO:0006396;GO:0006397;GO:0006405;GO:0006807;GO:0006810;GO:0006913;GO:0008152;GO:0008380;GO:0009987;GO:0010467;GO:0015931;GO:0016032;GO:0016070;GO:0016071;GO:0034641;GO:0043170;GO:0044237;GO:0044238;GO:0044260;GO:0046907;GO:0050657;GO:0050658;GO:0051028;GO:0051168;GO:0051169;GO:0051170;GO:0051234;GO:0051236;GO:0051649;GO:0090304	GO:0000166;GO:0003676;GO:0003677;GO:0003697;GO:0003723;GO:0003727;GO:0005488;GO:0043566	GO:0005654;GO:0005681;GO:0005737;GO:0005856;GO:0016020;GO:0030529;GO:0031982;GO:0031988;GO:0032991;GO:0043226;GO:0043227;GO:0043228;GO:0043229;GO:0043230;GO:0043232;GO:0044421;GO:0044422;GO:0044424;GO:0044428;GO:0044446;GO:0044464;GO:0045111;GO:0065010;GO:0070062;GO:0071013	Heterogeneous nuclear ribonucleoprotein A1;Heterogeneous nuclear ribonucleoprotein A1, N-terminally processed	P09651	ROA1
21.5788	21.4415	21.0909	21.2645	0	0	biological regulation;biosynthetic process;blood coagulation;cell activation;cell migration;cell motility;cellular biosynthetic process;cellular component assembly;cellular component assembly at cellular level;cellular component movement;cellular component organization;cellular component organization at cellular level;cellular component organization or biogenesis;cellular component organization o…	binding;catalytic activity;cis-trans isomerase activity;isomerase activity;peptide binding;peptidyl-prolyl cis-trans isomerase activity;protein binding;unfolded protein binding;virion binding	adherens junction;anchoring junction;cell junction;cell part;cell-substrate adherens junction;cell-substrate junction;cytoplasmic part;cytosol;extracellular membrane-bounded organelle;extracellular organelle;extracellular region;extracellular region part;extracellular space;extracellular vesicular exosome;focal adhesion;intracellular membrane-bounded organelle;intracellular organelle;intracellula…	biological regulation;biosynthetic process;cell activation;cell motility;cellular component assembly;cellular component movement;cellular component organization;cellular metabolic process;cellular nitrogen compound metabolic process;cellular process;coagulation;DNA metabolic process;DNA replication;establishment of localization;exocytosis;immune system process;interspecies interaction between org…	cell part;cytosol;extracellular organelle;extracellular region;extracellular space;intracellular membrane-bounded organelle;intracellular organelle;membrane;nucleus;organelle;vesicle		GO:0000413;GO:0001775;GO:0002376;GO:0002576;GO:0006139;GO:0006259;GO:0006260;GO:0006278;GO:0006457;GO:0006464;GO:0006807;GO:0006810;GO:0006887;GO:0006928;GO:0006996;GO:0007596;GO:0007599;GO:0008152;GO:0009058;GO:0009059;GO:0009987;GO:0016032;GO:0016043;GO:0016192;GO:0016477;GO:0018193;GO:0018208;GO:0019058;GO:0019061;GO:0019068;GO:0019076;GO:0019538;GO:0022414;GO:0022415;GO:0022607;GO:0030168;GO:…	GO:0003755;GO:0003824;GO:0005488;GO:0005515;GO:0016853;GO:0016859;GO:0042277;GO:0046790;GO:0051082	GO:0005576;GO:0005615;GO:0005634;GO:0005829;GO:0005912;GO:0005924;GO:0005925;GO:0016020;GO:0030054;GO:0030055;GO:0031982;GO:0031988;GO:0043226;GO:0043227;GO:0043229;GO:0043230;GO:0043231;GO:0044421;GO:0044424;GO:0044444;GO:0044464;GO:0065010;GO:0070062;GO:0070161	Peptidyl-prolyl cis-trans isomerase A;Peptidyl-prolyl cis-trans isomerase A, N-terminally processed	P62937	PPIA
21.5403	21.4178	0	0	14.4159	0	ATP-dependent chromatin remodeling;biological regulation;biosynthetic process;cellular biosynthetic process;cellular component assembly;cellular component assembly at cellular level;cellular component organization;cellular component organization at cellular level;cellular component organization or biogenesis;cellular component organization or biogenesis at cellular level;cellular macromolecule bi…	adenyl nucleotide binding;adenyl ribonucleotide binding;ATP binding;ATPase activity;ATPase activity, coupled;ATP-dependent DNA helicase activity;ATP-dependent helicase activity;binding;catalytic activity;cation binding;DNA binding;DNA helicase activity;DNA-dependent ATPase activity;helicase activity;hydrolase activity;hydrolase activity, acting on acid anhydrides;hydrolase activity, acting on aci…	cell part;centrosome;chromatin;chromatin remodeling complex;chromosomal part;cytoplasm;cytoplasmic part;cytoskeletal part;histone deacetylase complex;intracellular membrane-bounded organelle;intracellular non-membrane-bounded organelle;intracellular organelle;intracellular organelle part;intracellular part;macromolecular complex;membrane;membrane-bounded organelle;microtubule organizing center;no…	biological regulation;biosynthetic process;cellular component assembly;cellular component organization;cellular metabolic process;cellular nitrogen compound metabolic process;cellular process;chromatin modification;chromatin organization;chromosome organization;cytoskeleton organization;DNA geometric change;DNA metabolic process;macromolecule metabolic process;metabolic process;nitrogen compound …	cell part;centrosome;chromatin remodeling complex;cytoplasm;intracellular membrane-bounded organelle;intracellular non-membrane-bounded organelle;intracellular organelle;macromolecular complex;membrane;microtubule organizing center;nucleoplasm;nucleus;organelle;protein complex;transcriptional repressor complex		GO:0000226;GO:0006139;GO:0006259;GO:0006325;GO:0006338;GO:0006351;GO:0006355;GO:0006357;GO:0006807;GO:0006996;GO:0007010;GO:0007017;GO:0007051;GO:0008152;GO:0009058;GO:0009059;GO:0009889;GO:0009987;GO:0010468;GO:0010556;GO:0016043;GO:0016070;GO:0016568;GO:0019219;GO:0019222;GO:0022607;GO:0031323;GO:0031326;GO:0032392;GO:0032508;GO:0032774;GO:0034641;GO:0034645;GO:0043044;GO:0043170;GO:0044237;GO:…	GO:0000166;GO:0001085;GO:0001103;GO:0003676;GO:0003677;GO:0003678;GO:0003824;GO:0004003;GO:0004386;GO:0005488;GO:0005515;GO:0005524;GO:0008026;GO:0008094;GO:0008134;GO:0008270;GO:0016462;GO:0016787;GO:0016817;GO:0016818;GO:0016887;GO:0017076;GO:0017111;GO:0030554;GO:0032553;GO:0032555;GO:0032559;GO:0035639;GO:0042623;GO:0043167;GO:0043169;GO:0046872;GO:0046914;GO:0070035;GO:0070491	GO:0000118;GO:0000785;GO:0000790;GO:0005634;GO:0005654;GO:0005737;GO:0005813;GO:0005815;GO:0016020;GO:0016581;GO:0016585;GO:0017053;GO:0032991;GO:0043226;GO:0043227;GO:0043228;GO:0043229;GO:0043231;GO:0043232;GO:0043234;GO:0044422;GO:0044424;GO:0044427;GO:0044428;GO:0044430;GO:0044444;GO:0044446;GO:0044451;GO:0044454;GO:0044464	Chromodomain-helicase-DNA-binding protein 4	Q14839	CHD4
21.2104	21.2412	21.619	0	0	0	cellular macromolecule metabolic process;cellular metabolic process;cellular process;cellular protein metabolic process;macromolecule metabolic process;metabolic process;primary metabolic process;protein folding;protein metabolic process;response to stimulus;response to stress	adenyl nucleotide binding;adenyl ribonucleotide binding;ATP binding;binding;nucleotide binding;purine nucleotide binding;purine ribonucleoside triphosphate binding;purine ribonucleotide binding;ribonucleotide binding	cell part;cytoplasm;extracellular membrane-bounded organelle;extracellular organelle;extracellular region part;extracellular vesicular exosome;intracellular part;membrane-bounded organelle;membrane-bounded vesicle;organelle;vesicle	cellular metabolic process;cellular process;macromolecule metabolic process;metabolic process;primary metabolic process;protein folding;protein metabolic process;response to stimulus;response to stress	cell part;cytoplasm;extracellular organelle;organelle;vesicle		GO:0006457;GO:0006950;GO:0008152;GO:0009987;GO:0019538;GO:0043170;GO:0044237;GO:0044238;GO:0044260;GO:0044267;GO:0050896	GO:0000166;GO:0005488;GO:0005524;GO:0017076;GO:0030554;GO:0032553;GO:0032555;GO:0032559;GO:0035639	GO:0005737;GO:0031982;GO:0031988;GO:0043226;GO:0043227;GO:0043230;GO:0044421;GO:0044424;GO:0044464;GO:0065010;GO:0070062	Putative heat shock protein HSP 90-beta 2	Q58FF8	H90B2
21.3407	21.1961	19.4214	19.4774	22.3306	23.3162	biological regulation;cellular macromolecule metabolic process;cellular metabolic process;cellular nitrogen compound metabolic process;cellular process;gene expression;macromolecule metabolic process;metabolic process;mRNA metabolic process;mRNA processing;nitrogen compound metabolic process;nuclear mRNA splicing, via spliceosome;nucleic acid metabolic process;nucleobase-containing compound metab…	binding;nucleic acid binding;nucleotide binding;poly(U) RNA binding;poly-pyrimidine tract binding;RNA binding;single-stranded RNA binding	catalytic step 2 spliceosome;cell part;intracellular membrane-bounded organelle;intracellular organelle;intracellular organelle part;intracellular part;macromolecular complex;membrane;membrane-bounded organelle;nuclear part;nucleoplasm;nucleus;organelle;organelle part;ribonucleoprotein complex;spliceosomal complex	biological regulation;cellular metabolic process;cellular nitrogen compound metabolic process;cellular process;macromolecule metabolic process;metabolic process;mRNA metabolic process;mRNA processing;nitrogen compound metabolic process;nucleobase-containing compound metabolic process;primary metabolic process;RNA metabolic process;RNA processing;RNA splicing	cell part;intracellular membrane-bounded organelle;intracellular organelle;macromolecular complex;membrane;nucleoplasm;nucleus;organelle;ribonucleoprotein complex;spliceosomal complex		GO:0000375;GO:0000377;GO:0000398;GO:0006139;GO:0006396;GO:0006397;GO:0006807;GO:0008152;GO:0008380;GO:0009987;GO:0010467;GO:0010468;GO:0016070;GO:0016071;GO:0019219;GO:0019222;GO:0031323;GO:0034641;GO:0043170;GO:0043484;GO:0044237;GO:0044238;GO:0044260;GO:0050789;GO:0050794;GO:0051171;GO:0051252;GO:0060255;GO:0065007;GO:0080090;GO:0090304	GO:0000166;GO:0003676;GO:0003723;GO:0003727;GO:0005488;GO:0008187;GO:0008266	GO:0005634;GO:0005654;GO:0005681;GO:0016020;GO:0030529;GO:0032991;GO:0043226;GO:0043227;GO:0043229;GO:0043231;GO:0044422;GO:0044424;GO:0044428;GO:0044446;GO:0044464;GO:0071013	Heterogeneous nuclear ribonucleoprotein H;Heterogeneous nuclear ribonucleoprotein H, N-terminally processed	P31943	HNRH1
20.4486	21.0432	19.7372	0	0	0	biological regulation;biosynthetic process;cell cycle;cellular biosynthetic process;cellular component assembly;cellular component assembly at cellular level;cellular component disassembly;cellular component disassembly at cellular level;cellular component organization;cellular component organization at cellular level;cellular component organization or biogenesis;cellular component organization o…	binding;DNA binding;enzyme inhibitor activity;enzyme regulator activity;histone binding;nucleic acid binding;phosphatase inhibitor activity;phosphatase regulator activity;protein binding;protein phosphatase inhibitor activity;protein phosphatase regulator activity;protein phosphatase type 2A regulator activity	cell part;cytoplasm;cytoplasmic part;cytosol;endoplasmic reticulum;intracellular membrane-bounded organelle;intracellular organelle;intracellular organelle part;intracellular part;macromolecular complex;membrane-bounded organelle;nuclear part;nucleoplasm;nucleus;organelle;organelle part;perinuclear region of cytoplasm;protein complex	biological regulation;biosynthetic process;cell cycle;cellular component assembly;cellular component disassembly;cellular component organization;cellular macromolecular complex assembly;cellular metabolic process;cellular nitrogen compound metabolic process;cellular process;chromatin organization;chromosome organization;DNA metabolic process;DNA replication;establishment of localization;macromole…	cell part;cytoplasm;cytosol;endoplasmic reticulum;intracellular membrane-bounded organelle;intracellular organelle;macromolecular complex;nucleoplasm;nucleus;organelle;protein complex		GO:0000278;GO:0006139;GO:0006259;GO:0006260;GO:0006325;GO:0006334;GO:0006337;GO:0006355;GO:0006807;GO:0006810;GO:0006913;GO:0006996;GO:0007049;GO:0008152;GO:0009058;GO:0009059;GO:0009889;GO:0009890;GO:0009892;GO:0009987;GO:0010467;GO:0010468;GO:0010556;GO:0010558;GO:0010605;GO:0010629;GO:0010639;GO:0010921;GO:0010941;GO:0016032;GO:0016043;GO:0019219;GO:0019220;GO:0019222;GO:0022411;GO:0022607;GO:…	GO:0003676;GO:0003677;GO:0004857;GO:0004864;GO:0005488;GO:0005515;GO:0008601;GO:0019208;GO:0019212;GO:0019888;GO:0030234;GO:0042393	GO:0005634;GO:0005654;GO:0005737;GO:0005783;GO:0005829;GO:0032991;GO:0043226;GO:0043227;GO:0043229;GO:0043231;GO:0043234;GO:0044422;GO:0044424;GO:0044428;GO:0044444;GO:0044446;GO:0044464;GO:0048471	Protein SET	Q01105	SET
21.0699	20.957	19.571	0	21.7538	22.0798	alternative nuclear mRNA splicing, via spliceosome;cellular macromolecule metabolic process;cellular metabolic process;cellular nitrogen compound metabolic process;cellular process;gene expression;macromolecule metabolic process;metabolic process;mRNA metabolic process;mRNA processing;nitrogen compound metabolic process;nuclear mRNA splicing, via spliceosome;nucleic acid metabolic process;nucleob…	binding;nucleic acid binding;nucleotide binding;protein binding;protein domain specific binding;RNA binding	catalytic step 2 spliceosome;cell part;extracellular matrix;extracellular membrane-bounded organelle;extracellular organelle;extracellular region part;extracellular vesicular exosome;integral to membrane;integral to plasma membrane;intracellular non-membrane-bounded organelle;intracellular organelle;intracellular organelle part;intracellular part;intrinsic to membrane;intrinsic to plasma membrane…	cellular metabolic process;cellular nitrogen compound metabolic process;cellular process;macromolecule metabolic process;metabolic process;mRNA metabolic process;mRNA processing;nitrogen compound metabolic process;nucleobase-containing compound metabolic process;primary metabolic process;RNA metabolic process;RNA processing;RNA splicing	cell part;extracellular matrix;extracellular organelle;intracellular non-membrane-bounded organelle;intracellular organelle;macromolecular complex;membrane;nucleolus;nucleoplasm;organelle;ribonucleoprotein complex;spliceosomal complex;vesicle	Spliceosome	GO:0000375;GO:0000377;GO:0000380;GO:0000398;GO:0006139;GO:0006396;GO:0006397;GO:0006807;GO:0008152;GO:0008380;GO:0009987;GO:0010467;GO:0016070;GO:0016071;GO:0034641;GO:0043170;GO:0044237;GO:0044238;GO:0044260;GO:0090304	GO:0000166;GO:0003676;GO:0003723;GO:0005488;GO:0005515;GO:0019904	GO:0005654;GO:0005681;GO:0005730;GO:0005887;GO:0016020;GO:0016021;GO:0016363;GO:0016604;GO:0030529;GO:0031012;GO:0031224;GO:0031226;GO:0031982;GO:0031988;GO:0032991;GO:0042382;GO:0043226;GO:0043227;GO:0043228;GO:0043229;GO:0043230;GO:0043232;GO:0044421;GO:0044422;GO:0044424;GO:0044425;GO:0044428;GO:0044446;GO:0044451;GO:0044459;GO:0044464;GO:0065010;GO:0070062;GO:0071013	Heterogeneous nuclear ribonucleoprotein M	P52272	HNRPM
20.8969	20.9334	0	18.0847	0	0	biological regulation;cellular macromolecule metabolic process;cellular metabolic process;cellular nitrogen compound metabolic process;cellular process;establishment of localization;establishment of RNA localization;gene expression;macromolecule metabolic process;metabolic process;mRNA metabolic process;mRNA processing;negative regulation of biological process;negative regulation of biosynthetic …	binding;DNA binding;nucleic acid binding;nucleotide binding;RNA binding;sequence-specific DNA binding;single-stranded DNA binding;single-stranded telomeric DNA binding;structure-specific DNA binding;telomeric DNA binding	catalytic step 2 spliceosome;cell part;cytoplasm;intracellular membrane-bounded organelle;intracellular organelle;intracellular organelle part;intracellular part;macromolecular complex;membrane;membrane-bounded organelle;nuclear part;nucleoplasm;nucleus;organelle;organelle part;ribonucleoprotein complex;spliceosomal complex	biological regulation;cellular metabolic process;cellular nitrogen compound metabolic process;cellular process;establishment of localization;macromolecule metabolic process;metabolic process;mRNA metabolic process;mRNA processing;nitrogen compound metabolic process;nucleobase-containing compound metabolic process;nucleobase-containing compound transport;primary metabolic process;RNA metabolic pro…	cell part;cytoplasm;intracellular membrane-bounded organelle;intracellular organelle;macromolecular complex;membrane;nucleoplasm;nucleus;organelle;ribonucleoprotein complex;spliceosomal complex		GO:0000122;GO:0000375;GO:0000377;GO:0000398;GO:0006139;GO:0006355;GO:0006357;GO:0006396;GO:0006397;GO:0006807;GO:0006810;GO:0008152;GO:0008380;GO:0009889;GO:0009890;GO:0009892;GO:0009987;GO:0010467;GO:0010468;GO:0010556;GO:0010558;GO:0010605;GO:0010629;GO:0015931;GO:0016070;GO:0016071;GO:0019219;GO:0019222;GO:0031323;GO:0031324;GO:0031326;GO:0031327;GO:0033119;GO:0034641;GO:0043170;GO:0043484;GO:…	GO:0000166;GO:0003676;GO:0003677;GO:0003697;GO:0003723;GO:0005488;GO:0042162;GO:0043047;GO:0043565;GO:0043566	GO:0005634;GO:0005654;GO:0005681;GO:0005737;GO:0016020;GO:0030529;GO:0032991;GO:0043226;GO:0043227;GO:0043229;GO:0043231;GO:0044422;GO:0044424;GO:0044428;GO:0044446;GO:0044464;GO:0071013	Heterogeneous nuclear ribonucleoproteins A2/B1	P22626	ROA2
21.2223	20.6871	19.171	0	18.0442	0	alternative nuclear mRNA splicing, via spliceosome;biological regulation;biosynthetic process;cellular biosynthetic process;cellular component organization;cellular component organization at cellular level;cellular component organization or biogenesis;cellular component organization or biogenesis at cellular level;cellular macromolecule biosynthetic process;cellular macromolecule metabolic proces…	binding;core promoter binding;DNA binding;enzyme binding;histone deacetylase binding;nucleic acid binding;nucleotide binding;protein binding;regulatory region DNA binding;regulatory region nucleic acid binding;sequence-specific DNA binding;transcription regulatory region DNA binding;transcription regulatory region sequence-specific DNA binding	cell part;chromatin;chromosomal part;cytoplasm;intracellular membrane-bounded organelle;intracellular organelle;intracellular organelle part;intracellular part;membrane-bounded organelle;nuclear body;nuclear matrix;nuclear part;nucleoplasm;nucleoplasm part;nucleus;organelle;organelle part;paraspeckles	biological regulation;biosynthetic process;cellular component organization;cellular metabolic process;cellular nitrogen compound metabolic process;cellular process;chromatin modification;chromatin organization;chromosome organization;DNA metabolic process;DNA recombination;DNA repair;histone modification;macromolecule metabolic process;macromolecule modification;metabolic process;mRNA metabolic p…	cell part;cytoplasm;intracellular membrane-bounded organelle;intracellular organelle;nucleoplasm;nucleus;organelle		GO:0000122;GO:0000375;GO:0000377;GO:0000380;GO:0000398;GO:0000724;GO:0000725;GO:0006139;GO:0006259;GO:0006281;GO:0006302;GO:0006310;GO:0006325;GO:0006351;GO:0006355;GO:0006357;GO:0006396;GO:0006397;GO:0006464;GO:0006476;GO:0006807;GO:0006950;GO:0006974;GO:0006996;GO:0008152;GO:0008380;GO:0009058;GO:0009059;GO:0009889;GO:0009890;GO:0009892;GO:0009987;GO:0010468;GO:0010556;GO:0010558;GO:0010605;GO:…	GO:0000166;GO:0000975;GO:0000976;GO:0001047;GO:0001067;GO:0003676;GO:0003677;GO:0005488;GO:0005515;GO:0019899;GO:0042826;GO:0043565;GO:0044212	GO:0000785;GO:0005634;GO:0005654;GO:0005737;GO:0016363;GO:0016604;GO:0042382;GO:0043226;GO:0043227;GO:0043229;GO:0043231;GO:0044422;GO:0044424;GO:0044427;GO:0044428;GO:0044446;GO:0044451;GO:0044464	Splicing factor, proline- and glutamine-rich	P23246	SFPQ
20.4118	20.5214	0	0	0	0	alcohol biosynthetic process;alcohol metabolic process;apoptosis;biological regulation;biosynthetic process;carbohydrate biosynthetic process;carbohydrate metabolic process;cell death;cellular biosynthetic process;cellular carbohydrate biosynthetic process;cellular carbohydrate metabolic process;cellular component organization;cellular component organization at cellular level;cellular component o…	binding;catalytic activity;coenzyme binding;cofactor binding;cytoskeletal protein binding;glyceraldehyde-3-phosphate dehydrogenase (NAD+) (phosphorylating) activity;identical protein binding;microtubule binding;NAD binding;NADP binding;nucleotide binding;oxidoreductase activity;oxidoreductase activity, acting on the aldehyde or oxo group of donors;oxidoreductase activity, acting on the aldehyde o…	cell part;cytoplasm;cytoplasmic part;cytoskeleton;cytosol;extracellular membrane-bounded organelle;extracellular organelle;extracellular region part;extracellular vesicular exosome;intracellular membrane-bounded organelle;intracellular non-membrane-bounded organelle;intracellular organelle;intracellular organelle part;intracellular part;lipid particle;macromolecular complex;membrane;membrane-boun…	alcohol metabolic process;biological regulation;biosynthetic process;carbohydrate metabolic process;cell death;cellular component organization;cellular metabolic process;cellular process;cytoskeleton organization;death;macromolecule metabolic process;macromolecule modification;metabolic process;organelle organization;peptidyl-amino acid modification;primary metabolic process;protein metabolic pro…	cell part;cytoplasm;cytoskeleton;cytosol;extracellular organelle;intracellular membrane-bounded organelle;intracellular non-membrane-bounded organelle;intracellular organelle;lipid particle;macromolecular complex;membrane;nucleus;organelle;plasma membrane;ribonucleoprotein complex;vesicle	Alzheimer's disease;Glycolysis / Gluconeogenesis	GO:0000226;GO:0005975;GO:0005996;GO:0006006;GO:0006066;GO:0006094;GO:0006417;GO:0006464;GO:0006915;GO:0006996;GO:0007010;GO:0007017;GO:0008152;GO:0008219;GO:0009058;GO:0009889;GO:0009890;GO:0009892;GO:0009987;GO:0010033;GO:0010468;GO:0010556;GO:0010558;GO:0010605;GO:0010608;GO:0012501;GO:0016043;GO:0016051;GO:0016265;GO:0017014;GO:0017148;GO:0018119;GO:0018193;GO:0018198;GO:0019222;GO:0019318;GO:…	GO:0000166;GO:0003824;GO:0004365;GO:0005488;GO:0005515;GO:0008017;GO:0008092;GO:0015631;GO:0016491;GO:0016620;GO:0016740;GO:0016769;GO:0016903;GO:0035605;GO:0042802;GO:0048037;GO:0050661;GO:0050662;GO:0051287	GO:0005634;GO:0005737;GO:0005811;GO:0005829;GO:0005856;GO:0005886;GO:0015630;GO:0016020;GO:0030529;GO:0031090;GO:0031965;GO:0031982;GO:0031988;GO:0032991;GO:0043226;GO:0043227;GO:0043228;GO:0043229;GO:0043230;GO:0043231;GO:0043232;GO:0044421;GO:0044422;GO:0044424;GO:0044428;GO:0044444;GO:0044446;GO:0044464;GO:0048471;GO:0065010;GO:0070062	Glyceraldehyde-3-phosphate dehydrogenase	P04406	G3P
20.1887	20.4089	22.12	21.9835	20.7596	18.5684	anatomical structure homeostasis;base-excision repair;biological regulation;biosynthetic process;cell differentiation;cell surface receptor linked signaling pathway;cellular biosynthetic process;cellular component organization;cellular component organization at cellular level;cellular component organization or biogenesis;cellular component organization or biogenesis at cellular level;cellular dev…	binding;catalytic activity;cation binding;coenzyme binding;cofactor binding;DNA binding;enzyme binding;identical protein binding;ion binding;kinase binding;metal ion binding;NAD binding;NAD+ ADP-ribosyltransferase activity;nucleic acid binding;nucleotide binding;protein binding;protein kinase binding;protein N-terminus binding;transcription factor binding;transferase activity;transferase activity…	cell part;envelope;intracellular membrane-bounded organelle;intracellular non-membrane-bounded organelle;intracellular organelle;intracellular organelle part;intracellular part;macromolecular complex;membrane;membrane-bounded organelle;non-membrane-bounded organelle;nuclear envelope;nuclear part;nucleolus;nucleoplasm;nucleoplasm part;nucleus;organelle;organelle envelope;organelle part;protein com…	biological regulation;biosynthetic process;cell differentiation;cellular component organization;cellular metabolic process;cellular nitrogen compound metabolic process;cellular process;chromosome organization;detection of stimulus;developmental process;DNA metabolic process;DNA repair;homeostatic process;macromolecule metabolic process;macromolecule modification;metabolic process;nitrogen compoun…	cell part;intracellular membrane-bounded organelle;intracellular non-membrane-bounded organelle;intracellular organelle;macromolecular complex;membrane;nuclear envelope;nucleolus;nucleoplasm;nucleus;organelle;protein complex;transcription factor complex	Base excision repair	GO:0000122;GO:0000302;GO:0000303;GO:0000305;GO:0000723;GO:0002521;GO:0002573;GO:0006139;GO:0006259;GO:0006281;GO:0006284;GO:0006302;GO:0006351;GO:0006352;GO:0006355;GO:0006357;GO:0006366;GO:0006367;GO:0006464;GO:0006471;GO:0006807;GO:0006950;GO:0006974;GO:0006979;GO:0006996;GO:0007165;GO:0007166;GO:0007167;GO:0007178;GO:0007179;GO:0008152;GO:0009058;GO:0009059;GO:0009719;GO:0009725;GO:0009889;GO:…	GO:0000166;GO:0003676;GO:0003677;GO:0003824;GO:0003950;GO:0005488;GO:0005515;GO:0008134;GO:0008270;GO:0016740;GO:0016757;GO:0016763;GO:0019899;GO:0019900;GO:0019901;GO:0042802;GO:0043167;GO:0043169;GO:0046872;GO:0046914;GO:0047485;GO:0048037;GO:0050662;GO:0051287	GO:0005634;GO:0005635;GO:0005654;GO:0005667;GO:0005730;GO:0016020;GO:0031967;GO:0031975;GO:0032991;GO:0043226;GO:0043227;GO:0043228;GO:0043229;GO:0043231;GO:0043232;GO:0043234;GO:0044422;GO:0044424;GO:0044428;GO:0044446;GO:0044451;GO:0044464	Poly [ADP-ribose] polymerase 1	P09874	PARP1
20.712	20.3983	0	0	20.3722	0	cellular macromolecule metabolic process;cellular metabolic process;cellular nitrogen compound metabolic process;cellular process;gene expression;macromolecule metabolic process;metabolic process;mRNA metabolic process;mRNA processing;nitrogen compound metabolic process;nuclear mRNA splicing, via spliceosome;nucleic acid metabolic process;nucleobase-containing compound metabolic process;primary m…	binding;nucleic acid binding;nucleotide binding;RNA binding	catalytic step 2 spliceosome;cell part;intracellular membrane-bounded organelle;intracellular organelle;intracellular organelle part;intracellular part;macromolecular complex;membrane-bounded organelle;nuclear part;nucleoplasm;nucleus;organelle;organelle part;ribonucleoprotein complex;spliceosomal complex	cellular metabolic process;cellular nitrogen compound metabolic process;cellular process;macromolecule metabolic process;metabolic process;mRNA metabolic process;mRNA processing;nitrogen compound metabolic process;nucleobase-containing compound metabolic process;primary metabolic process;RNA metabolic process;RNA processing;RNA splicing	cell part;intracellular membrane-bounded organelle;intracellular organelle;macromolecular complex;nucleoplasm;nucleus;organelle;ribonucleoprotein complex;spliceosomal complex	Spliceosome	GO:0000375;GO:0000377;GO:0000398;GO:0006139;GO:0006396;GO:0006397;GO:0006807;GO:0008152;GO:0008380;GO:0009987;GO:0010467;GO:0016070;GO:0016071;GO:0034641;GO:0043170;GO:0044237;GO:0044238;GO:0044260;GO:0090304	GO:0000166;GO:0003676;GO:0003723;GO:0005488	GO:0005634;GO:0005654;GO:0005681;GO:0030529;GO:0032991;GO:0043226;GO:0043227;GO:0043229;GO:0043231;GO:0044422;GO:0044424;GO:0044428;GO:0044446;GO:0044464;GO:0071013	Heterogeneous nuclear ribonucleoprotein A3	P51991	ROA3
20.3922	20.3774	20.2869	20.0523	20.8681	15.3957	biological regulation;cellular macromolecule metabolic process;cellular metabolic process;cellular nitrogen compound metabolic process;cellular process;cellular response to stimulus;gene expression;macromolecule metabolic process;metabolic process;mRNA metabolic process;mRNA processing;nitrogen compound metabolic process;nuclear mRNA splicing, via spliceosome;nucleic acid metabolic process;nucleo…	binding;core promoter proximal region DNA binding;core promoter proximal region sequence-specific DNA binding;DNA binding;nucleic acid binding;nucleic acid binding transcription factor activity;regulatory region DNA binding;regulatory region nucleic acid binding;RNA binding;RNA polymerase II core promoter proximal region sequence-specific DNA binding;RNA polymerase II core promoter proximal regio…	adherens junction;anchoring junction;catalytic step 2 spliceosome;cell junction;cell part;cell projection;cell-substrate adherens junction;cell-substrate junction;chromatin;chromosomal part;cytoplasm;cytoskeletal part;extracellular membrane-bounded organelle;extracellular organelle;extracellular region part;extracellular vesicular exosome;focal adhesion;intracellular membrane-bounded organelle;in…	biological regulation;cellular metabolic process;cellular nitrogen compound metabolic process;cellular process;macromolecule metabolic process;metabolic process;mRNA metabolic process;mRNA processing;nitrogen compound metabolic process;nucleobase-containing compound metabolic process;primary metabolic process;regulation of transport;response to stimulus;RNA metabolic process;RNA processing;RNA sp…	cell part;cell projection;cytoplasm;extracellular organelle;intracellular membrane-bounded organelle;intracellular non-membrane-bounded organelle;intracellular organelle;macromolecular complex;membrane;nucleoplasm;nucleus;organelle;protein complex;ribonucleoprotein complex;spliceosomal complex;vesicle	Spliceosome	GO:0000375;GO:0000377;GO:0000398;GO:0006139;GO:0006355;GO:0006357;GO:0006396;GO:0006397;GO:0006807;GO:0007165;GO:0008152;GO:0008380;GO:0009889;GO:0009891;GO:0009893;GO:0009987;GO:0010467;GO:0010468;GO:0010556;GO:0010557;GO:0010604;GO:0010628;GO:0010869;GO:0010870;GO:0010984;GO:0010988;GO:0016032;GO:0016070;GO:0016071;GO:0019219;GO:0019222;GO:0030100;GO:0031323;GO:0031325;GO:0031326;GO:0031328;GO:…	GO:0000975;GO:0000976;GO:0000977;GO:0000978;GO:0000981;GO:0000982;GO:0000987;GO:0001012;GO:0001067;GO:0001071;GO:0001077;GO:0001159;GO:0003676;GO:0003677;GO:0003697;GO:0003700;GO:0003723;GO:0005488;GO:0043565;GO:0043566;GO:0044212	GO:0000785;GO:0000790;GO:0002102;GO:0005634;GO:0005654;GO:0005681;GO:0005737;GO:0005912;GO:0005924;GO:0005925;GO:0016020;GO:0030054;GO:0030055;GO:0030529;GO:0031982;GO:0031988;GO:0032991;GO:0042995;GO:0043226;GO:0043227;GO:0043228;GO:0043229;GO:0043230;GO:0043231;GO:0043232;GO:0043234;GO:0044421;GO:0044422;GO:0044424;GO:0044427;GO:0044428;GO:0044430;GO:0044446;GO:0044454;GO:0044464;GO:0065010;GO:…	Heterogeneous nuclear ribonucleoprotein K	P61978	HNRPK
19.818	20.3659	20.5764	20.7334	21.7283	21.0526	anatomical structure formation involved in morphogenesis;angiogenesis;developmental process	binding;DNA binding;identical protein binding;nucleic acid binding;nucleotide binding;protein binding;protein C-terminus binding;RNA binding;sequence-specific DNA binding;telomeric DNA binding	cell cortex;cell part;cytoplasmic part;extracellular membrane-bounded organelle;extracellular organelle;extracellular region part;extracellular vesicular exosome;intracellular membrane-bounded organelle;intracellular non-membrane-bounded organelle;intracellular organelle;intracellular organelle part;intracellular part;macromolecular complex;membrane;membrane-bounded organelle;membrane-bounded ves…	anatomical structure formation involved in morphogenesis;developmental process	cell cortex;cell part;extracellular organelle;intracellular membrane-bounded organelle;intracellular non-membrane-bounded organelle;intracellular organelle;macromolecular complex;membrane;nucleolus;nucleoplasm;nucleus;organelle;ribonucleoprotein complex;vesicle	Pathogenic Escherichia coli infection	GO:0001525;GO:0032502;GO:0048646	GO:0000166;GO:0003676;GO:0003677;GO:0003723;GO:0005488;GO:0005515;GO:0008022;GO:0042162;GO:0042802;GO:0043565	GO:0005634;GO:0005654;GO:0005730;GO:0005938;GO:0016020;GO:0030529;GO:0031982;GO:0031988;GO:0032991;GO:0043226;GO:0043227;GO:0043228;GO:0043229;GO:0043230;GO:0043231;GO:0043232;GO:0044421;GO:0044422;GO:0044424;GO:0044428;GO:0044444;GO:0044446;GO:0044464;GO:0065010;GO:0070062	Nucleolin	P19338	NUCL
20.122	20.3557	19.8118	0	20.8633	21.9453	biological regulation;biosynthetic process;catabolic process;cellular biosynthetic process;cellular catabolic process;cellular macromolecule biosynthetic process;cellular macromolecule catabolic process;cellular macromolecule metabolic process;cellular metabolic process;cellular nitrogen compound metabolic process;cellular process;gene expression;macromolecule biosynthetic process;macromolecule c…	binding;DNA binding;nucleic acid binding;nucleotide binding;RNA binding;sequence-specific DNA binding;telomeric DNA binding	cell part;cytoplasmic part;cytosol;extracellular membrane-bounded organelle;extracellular organelle;extracellular region part;extracellular vesicular exosome;intracellular membrane-bounded organelle;intracellular organelle;intracellular organelle part;intracellular part;macromolecular complex;membrane-bounded organelle;membrane-bounded vesicle;nuclear part;nucleoplasm;nucleus;organelle;organelle …	biological regulation;biosynthetic process;catabolic process;cellular metabolic process;cellular nitrogen compound metabolic process;cellular process;macromolecule metabolic process;metabolic process;mRNA metabolic process;mRNA processing;nitrogen compound metabolic process;nucleobase-containing compound metabolic process;primary metabolic process;regulation of translation;RNA catabolic process;R…	cell part;cytosol;extracellular organelle;intracellular membrane-bounded organelle;intracellular organelle;macromolecular complex;nucleoplasm;nucleus;organelle;ribonucleoprotein complex;vesicle		GO:0000375;GO:0000377;GO:0000398;GO:0006139;GO:0006351;GO:0006355;GO:0006396;GO:0006397;GO:0006401;GO:0006417;GO:0006807;GO:0008152;GO:0008380;GO:0009056;GO:0009057;GO:0009058;GO:0009059;GO:0009889;GO:0009891;GO:0009893;GO:0009987;GO:0010467;GO:0010468;GO:0010556;GO:0010557;GO:0010604;GO:0010608;GO:0010628;GO:0016070;GO:0016071;GO:0019219;GO:0019222;GO:0031323;GO:0031325;GO:0031326;GO:0031328;GO:…	GO:0000166;GO:0003676;GO:0003677;GO:0003723;GO:0005488;GO:0042162;GO:0043565	GO:0005634;GO:0005654;GO:0005829;GO:0030529;GO:0031982;GO:0031988;GO:0032991;GO:0043226;GO:0043227;GO:0043229;GO:0043230;GO:0043231;GO:0044421;GO:0044422;GO:0044424;GO:0044428;GO:0044444;GO:0044446;GO:0044464;GO:0065010;GO:0070062	Heterogeneous nuclear ribonucleoprotein D0	Q14103	HNRPD
19.4368	20.0579	21.6524	20.6675	0	0	alcohol biosynthetic process;alcohol metabolic process;biological regulation;biosynthetic process;carbohydrate biosynthetic process;carbohydrate metabolic process;cellular biosynthetic process;cellular carbohydrate biosynthetic process;cellular carbohydrate metabolic process;cellular macromolecule biosynthetic process;cellular macromolecule metabolic process;cellular metabolic process;cellular ni…	binding;carbon-oxygen lyase activity;catalytic activity;cation binding;DNA binding;enzyme binding;GTPase binding;hydro-lyase activity;ion binding;lyase activity;magnesium ion binding;metal ion binding;nucleic acid binding;nucleic acid binding transcription factor activity;phosphopyruvate hydratase activity;protein binding;protein binding transcription factor activity;sequence-specific DNA binding…	cell part;contractile fiber part;cytoplasm;cytoplasmic part;cytosol;cytosolic part;extracellular membrane-bounded organelle;extracellular organelle;extracellular region part;extracellular space;extracellular vesicular exosome;intracellular membrane-bounded organelle;intracellular organelle;intracellular part;M band;macromolecular complex;membrane;membrane-bounded organelle;membrane-bounded vesicl…	alcohol metabolic process;biological regulation;biosynthetic process;carbohydrate metabolic process;cellular metabolic process;cellular nitrogen compound metabolic process;cellular process;macromolecule metabolic process;metabolic process;multi-organism process;nitrogen compound metabolic process;nucleobase-containing compound metabolic process;primary metabolic process;response to biotic stimulu…	cell part;cytoplasm;cytosol;extracellular organelle;extracellular space;intracellular membrane-bounded organelle;intracellular organelle;macromolecular complex;membrane;nucleus;organelle;plasma membrane;protein complex;vesicle	Glycolysis / Gluconeogenesis;Methane metabolism;RNA degradation	GO:0000122;GO:0001558;GO:0005975;GO:0005996;GO:0006006;GO:0006066;GO:0006094;GO:0006139;GO:0006351;GO:0006355;GO:0006357;GO:0006807;GO:0008152;GO:0009058;GO:0009059;GO:0009607;GO:0009615;GO:0009889;GO:0009890;GO:0009892;GO:0009987;GO:0010468;GO:0010556;GO:0010558;GO:0010605;GO:0010629;GO:0016051;GO:0016070;GO:0019219;GO:0019222;GO:0019318;GO:0019319;GO:0030308;GO:0031323;GO:0031324;GO:0031326;GO:…	GO:0000287;GO:0000988;GO:0000989;GO:0001071;GO:0003676;GO:0003677;GO:0003700;GO:0003712;GO:0003714;GO:0003824;GO:0004634;GO:0005488;GO:0005515;GO:0016829;GO:0016835;GO:0016836;GO:0019899;GO:0043167;GO:0043169;GO:0046872;GO:0051020	GO:0000015;GO:0005615;GO:0005634;GO:0005737;GO:0005829;GO:0005886;GO:0016020;GO:0031430;GO:0031982;GO:0031988;GO:0032991;GO:0043226;GO:0043227;GO:0043229;GO:0043230;GO:0043231;GO:0043234;GO:0044421;GO:0044422;GO:0044424;GO:0044444;GO:0044445;GO:0044449;GO:0044464;GO:0065010;GO:0070062	Alpha-enolase	P06733	ENOA
20.3264	20.0003	21.1774	21.176	18.0923	0	androgen receptor signaling pathway;biological regulation;cell motility;cellular component movement;cellular localization;cellular macromolecule localization;cellular macromolecule metabolic process;cellular metabolic process;cellular process;cellular protein localization;cellular protein metabolic process;cellular response to stimulus;cellular response to stress;detection of stimulus;DNA damage …	adenyl nucleotide binding;adenyl ribonucleotide binding;ATP binding;binding;C3HC4-type RING finger domain binding;cation binding;chaperone binding;enzyme binding;G-protein-coupled receptor binding;heat shock protein binding;Hsp70 protein binding;ion binding;lipoprotein particle receptor binding;low-density lipoprotein particle receptor binding;metal ion binding;nucleotide binding;protein binding;…	cell part;cytoplasmic part;cytosol;extracellular membrane-bounded organelle;extracellular organelle;extracellular region part;extracellular vesicular exosome;intracellular membrane-bounded organelle;intracellular organelle;intracellular part;membrane;membrane-bounded organelle;membrane-bounded vesicle;mitochondrion;nucleus;organelle;perinuclear region of cytoplasm;vesicle	biological regulation;cell motility;cellular component movement;cellular localization;cellular metabolic process;cellular process;detection of stimulus;localization;locomotion;macromolecule metabolic process;metabolic process;multicellular organismal process;primary metabolic process;protein folding;protein metabolic process;regulation of protein modification process;regulation of transport;respo…	cell part;cytosol;extracellular organelle;intracellular membrane-bounded organelle;intracellular organelle;membrane;mitochondrion;nucleus;organelle;vesicle	Protein processing in endoplasmic reticulum	GO:0001932;GO:0006457;GO:0006469;GO:0006928;GO:0006950;GO:0006974;GO:0006986;GO:0007165;GO:0007276;GO:0007283;GO:0008104;GO:0008152;GO:0009266;GO:0009408;GO:0009628;GO:0009892;GO:0009966;GO:0009987;GO:0010033;GO:0010605;GO:0010627;GO:0010941;GO:0010942;GO:0019220;GO:0019222;GO:0019538;GO:0022414;GO:0023051;GO:0030317;GO:0030518;GO:0030521;GO:0030522;GO:0031323;GO:0031324;GO:0031396;GO:0031397;GO:…	GO:0000166;GO:0001664;GO:0005102;GO:0005488;GO:0005515;GO:0005524;GO:0017076;GO:0019899;GO:0019904;GO:0030544;GO:0030554;GO:0031072;GO:0031625;GO:0032553;GO:0032555;GO:0032559;GO:0035639;GO:0043167;GO:0043169;GO:0046872;GO:0050750;GO:0051082;GO:0051087;GO:0055131;GO:0070325	GO:0005634;GO:0005739;GO:0005829;GO:0016020;GO:0031982;GO:0031988;GO:0043226;GO:0043227;GO:0043229;GO:0043230;GO:0043231;GO:0044421;GO:0044424;GO:0044444;GO:0044464;GO:0048471;GO:0065010;GO:0070062	DnaJ homolog subfamily A member 1	P31689	DNJA1
20.0483	19.9977	20.3332	20.1135	18.0394	16.5265	biological regulation;cell differentiation;cellular developmental process;cellular macromolecule metabolic process;cellular metabolic process;cellular nitrogen compound metabolic process;cellular process;cellular response to heat;cellular response to stimulus;cellular response to stress;circadian rhythm;CRD-mediated mRNA stabilization;defense response;developmental process;DNA conformation change…	adenyl nucleotide binding;adenyl ribonucleotide binding;ATP binding;ATPase activity;ATPase activity, coupled;ATP-dependent DNA helicase activity;ATP-dependent helicase activity;ATP-dependent RNA helicase activity;binding;catalytic activity;DNA binding;DNA helicase activity;DNA-dependent ATPase activity;helicase activity;hydrolase activity;hydrolase activity, acting on acid anhydrides;hydrolase ac…	cell part;centrosome;CRD-mediated mRNA stability complex;cytoplasm;cytoplasmic part;cytoskeletal part;cytosol;intracellular membrane-bounded organelle;intracellular non-membrane-bounded organelle;intracellular organelle;intracellular organelle part;intracellular part;macromolecular complex;membrane;membrane-bounded organelle;microtubule organizing center;non-membrane-bounded organelle;nuclear par…	biological regulation;cell differentiation;cellular metabolic process;cellular nitrogen compound metabolic process;cellular process;developmental process;DNA geometric change;DNA metabolic process;immune system process;macromolecule metabolic process;metabolic process;mRNA metabolic process;mRNA processing;nitrogen compound metabolic process;nucleobase-containing compound metabolic process;primar…	cell part;centrosome;cytoplasm;cytosol;intracellular membrane-bounded organelle;intracellular non-membrane-bounded organelle;intracellular organelle;macromolecular complex;membrane;microtubule organizing center;nucleolus;nucleoplasm;nucleus;organelle;protein complex;ribonucleoprotein complex		GO:0000375;GO:0000377;GO:0000398;GO:0001649;GO:0001817;GO:0001819;GO:0002376;GO:0006139;GO:0006259;GO:0006396;GO:0006397;GO:0006807;GO:0006950;GO:0006952;GO:0006955;GO:0007623;GO:0008152;GO:0008380;GO:0009266;GO:0009408;GO:0009628;GO:0009987;GO:0010467;GO:0010468;GO:0010608;GO:0016070;GO:0016071;GO:0019219;GO:0019222;GO:0030154;GO:0031323;GO:0032392;GO:0032479;GO:0032481;GO:0032502;GO:0032508;GO:…	GO:0000166;GO:0001085;GO:0003676;GO:0003677;GO:0003678;GO:0003724;GO:0003824;GO:0004003;GO:0004004;GO:0004386;GO:0005488;GO:0005515;GO:0005524;GO:0008026;GO:0008094;GO:0008134;GO:0008186;GO:0016462;GO:0016787;GO:0016817;GO:0016818;GO:0016887;GO:0017076;GO:0017111;GO:0030554;GO:0032553;GO:0032555;GO:0032559;GO:0035639;GO:0042623;GO:0070035	GO:0005634;GO:0005654;GO:0005730;GO:0005737;GO:0005813;GO:0005815;GO:0005829;GO:0016020;GO:0030529;GO:0032991;GO:0043226;GO:0043227;GO:0043228;GO:0043229;GO:0043231;GO:0043232;GO:0043234;GO:0044422;GO:0044424;GO:0044428;GO:0044430;GO:0044444;GO:0044446;GO:0044464;GO:0070937	ATP-dependent RNA helicase A	Q08211	DHX9
19.744	19.9647	21.2292	21.027	17.2541	0	anatomical structure development;anatomical structure homeostasis;biological regulation;biosynthetic process;brain development;cellular biosynthetic process;cellular component organization;cellular component organization at cellular level;cellular component organization or biogenesis;cellular component organization or biogenesis at cellular level;cellular hyperosmotic response;cellular hyperosmot…	5'-deoxyribose-5-phosphate lyase activity;adenyl nucleotide binding;adenyl ribonucleotide binding;ATP binding;ATPase activity;ATPase activity, coupled;ATP-dependent DNA helicase activity;ATP-dependent helicase activity;binding;carbon-oxygen lyase activity;catalytic activity;damaged DNA binding;DNA binding;DNA helicase activity;DNA-dependent ATPase activity;double-stranded DNA binding;helicase act…	cell part;chromosomal part;cytoplasmic part;cytosol;intracellular membrane-bounded organelle;intracellular non-membrane-bounded organelle;intracellular organelle;intracellular organelle part;intracellular part;Ku70:Ku80 complex;macromolecular complex;membrane;membrane-bounded organelle;nonhomologous end joining complex;non-membrane-bounded organelle;nuclear chromosome part;nuclear part;nuclear te…	anatomical structure development;biological regulation;biosynthetic process;cellular component organization;cellular metabolic process;cellular nitrogen compound metabolic process;cellular process;chromosome organization;developmental process;DNA geometric change;DNA ligation;DNA metabolic process;DNA recombination;DNA repair;homeostatic process;immune system process;macromolecule metabolic proce…	cell part;cytosol;intracellular membrane-bounded organelle;intracellular non-membrane-bounded organelle;intracellular organelle;macromolecular complex;membrane;nucleolus;nucleoplasm;nucleus;organelle;protein complex;telomere cap complex;transcription factor complex	Non-homologous end-joining	GO:0000723;GO:0000726;GO:0001817;GO:0001819;GO:0002200;GO:0002376;GO:0002562;GO:0006139;GO:0006259;GO:0006266;GO:0006281;GO:0006302;GO:0006303;GO:0006310;GO:0006351;GO:0006355;GO:0006357;GO:0006807;GO:0006950;GO:0006952;GO:0006955;GO:0006970;GO:0006972;GO:0006974;GO:0006996;GO:0007420;GO:0008152;GO:0009058;GO:0009059;GO:0009314;GO:0009628;GO:0009651;GO:0009889;GO:0009890;GO:0009891;GO:0009892;GO:…	GO:0000166;GO:0000975;GO:0001067;GO:0003676;GO:0003677;GO:0003678;GO:0003684;GO:0003690;GO:0003824;GO:0004003;GO:0004386;GO:0005488;GO:0005515;GO:0005524;GO:0008022;GO:0008026;GO:0008094;GO:0016462;GO:0016787;GO:0016817;GO:0016818;GO:0016829;GO:0016835;GO:0016887;GO:0017076;GO:0017111;GO:0030554;GO:0032553;GO:0032555;GO:0032559;GO:0035639;GO:0042162;GO:0042623;GO:0043565;GO:0043566;GO:0044212;GO:…	GO:0000782;GO:0000783;GO:0005634;GO:0005654;GO:0005667;GO:0005730;GO:0005829;GO:0016020;GO:0032991;GO:0032993;GO:0043226;GO:0043227;GO:0043228;GO:0043229;GO:0043231;GO:0043232;GO:0043234;GO:0043564;GO:0044422;GO:0044424;GO:0044427;GO:0044428;GO:0044444;GO:0044446;GO:0044451;GO:0044454;GO:0044464;GO:0070419	X-ray repair cross-complementing protein 6	P12956	XRCC6
19.6673	19.9156	23.378	23.2248	0	0	anatomical structure development;androgen receptor signaling pathway;biological regulation;cation transport;cellular component assembly;cellular component assembly at cellular level;cellular component organization;cellular component organization at cellular level;cellular component organization or biogenesis;cellular component organization or biogenesis at cellular level;cellular macromolecular c…	adenyl nucleotide binding;adenyl ribonucleotide binding;ATP binding;binding;binding, bridging;catalytic activity;cis-trans isomerase activity;drug binding;FK506 binding;GTP binding;guanyl nucleotide binding;guanyl ribonucleotide binding;heat shock protein binding;isomerase activity;macrolide binding;nucleotide binding;peptidyl-prolyl cis-trans isomerase activity;protein binding;protein binding, b…	axon part;axonal growth cone;cell body;cell part;cell projection part;cytoplasm;cytoplasmic part;cytoskeletal part;cytosol;endoplasmic reticulum membrane;endoplasmic reticulum part;extracellular membrane-bounded organelle;extracellular organelle;extracellular region part;extracellular vesicular exosome;growth cone;intracellular membrane-bounded organelle;intracellular organelle;intracellular orga…	anatomical structure development;biological regulation;cellular component assembly;cellular component organization;cellular macromolecular complex assembly;cellular metabolic process;cellular process;developmental process;establishment of localization;ion transport;localization;macromolecular complex assembly;macromolecule metabolic process;macromolecule modification;metabolic process;peptidyl-am…	cell body;cell part;cytoplasm;cytosol;extracellular organelle;intracellular membrane-bounded organelle;intracellular organelle;macromolecular complex;membrane;mitochondrion;neuronal cell body;nucleoplasm;organelle;protein complex;site of polarized growth;vesicle		GO:0000041;GO:0000413;GO:0003006;GO:0006457;GO:0006461;GO:0006463;GO:0006464;GO:0006810;GO:0006811;GO:0006812;GO:0006825;GO:0006950;GO:0007165;GO:0007548;GO:0007566;GO:0008104;GO:0008152;GO:0009266;GO:0009408;GO:0009628;GO:0009987;GO:0010639;GO:0010975;GO:0010977;GO:0016043;GO:0018193;GO:0018208;GO:0019538;GO:0022414;GO:0022607;GO:0030001;GO:0030518;GO:0030521;GO:0030522;GO:0030850;GO:0031110;GO:…	GO:0000166;GO:0003755;GO:0003824;GO:0005488;GO:0005515;GO:0005524;GO:0005525;GO:0005527;GO:0005528;GO:0008144;GO:0016853;GO:0016859;GO:0017076;GO:0019001;GO:0030554;GO:0030674;GO:0031072;GO:0032553;GO:0032555;GO:0032559;GO:0032561;GO:0035639;GO:0060090	GO:0005654;GO:0005737;GO:0005739;GO:0005789;GO:0005829;GO:0005874;GO:0016020;GO:0030426;GO:0030427;GO:0031090;GO:0031982;GO:0031988;GO:0032991;GO:0033267;GO:0043025;GO:0043226;GO:0043227;GO:0043229;GO:0043230;GO:0043231;GO:0043234;GO:0044295;GO:0044297;GO:0044421;GO:0044422;GO:0044424;GO:0044425;GO:0044428;GO:0044430;GO:0044432;GO:0044444;GO:0044446;GO:0044463;GO:0044464;GO:0048471;GO:0065010;GO:…	Peptidyl-prolyl cis-trans isomerase FKBP4;Peptidyl-prolyl cis-trans isomerase FKBP4, N-terminally processed	Q02790	FKBP4
20.2926	19.8376	22.3279	22.7194	0	0	response to stimulus;response to stress		cell part;cytoplasmic part;Golgi apparatus;intracellular membrane-bounded organelle;intracellular organelle;intracellular part;membrane-bounded organelle;nucleus;organelle	response to stimulus;response to stress	cell part;Golgi apparatus;intracellular membrane-bounded organelle;intracellular organelle;nucleus;organelle	Prion diseases	GO:0006950;GO:0050896		GO:0005634;GO:0005794;GO:0043226;GO:0043227;GO:0043229;GO:0043231;GO:0044424;GO:0044444;GO:0044464	Stress-induced-phosphoprotein 1	P31948	STIP1
20.1833	19.762	0	0	0	0	biological regulation;biosynthetic process;catabolic process;cellular biosynthetic process;cellular catabolic process;cellular macromolecule biosynthetic process;cellular macromolecule catabolic process;cellular macromolecule metabolic process;cellular metabolic process;cellular nitrogen compound metabolic process;cellular process;establishment of localization;establishment of RNA localization;ge…	binding;DNA binding;mRNA binding;nucleic acid binding;RNA binding	cell part;cytoplasmic part;cytosol;intracellular non-membrane-bounded organelle;intracellular organelle;intracellular organelle part;intracellular part;macromolecular complex;membrane;non-membrane-bounded organelle;nuclear part;nucleoplasm;organelle;organelle part;ribonucleoprotein complex;RNA granule;stress granule	biological regulation;biosynthetic process;catabolic process;cellular metabolic process;cellular nitrogen compound metabolic process;cellular process;establishment of localization;macromolecule metabolic process;metabolic process;mRNA metabolic process;mRNA processing;nitrogen compound metabolic process;nucleobase-containing compound metabolic process;nucleobase-containing compound transport;prim…	cell part;cytosol;intracellular non-membrane-bounded organelle;intracellular organelle;macromolecular complex;membrane;nucleoplasm;organelle;ribonucleoprotein complex		GO:0000375;GO:0006139;GO:0006351;GO:0006355;GO:0006396;GO:0006397;GO:0006401;GO:0006402;GO:0006807;GO:0006810;GO:0008152;GO:0008380;GO:0009056;GO:0009057;GO:0009058;GO:0009059;GO:0009889;GO:0009987;GO:0010467;GO:0010468;GO:0010556;GO:0015931;GO:0016070;GO:0016071;GO:0019219;GO:0019222;GO:0031323;GO:0031326;GO:0032774;GO:0034641;GO:0034645;GO:0043170;GO:0044237;GO:0044238;GO:0044248;GO:0044249;GO:…	GO:0003676;GO:0003677;GO:0003723;GO:0003729;GO:0005488	GO:0005654;GO:0005829;GO:0010494;GO:0016020;GO:0030529;GO:0032991;GO:0035770;GO:0043226;GO:0043228;GO:0043229;GO:0043232;GO:0044422;GO:0044424;GO:0044428;GO:0044444;GO:0044446;GO:0044464	Far upstream element-binding protein 2	Q92945	FUBP2
19.9869	19.7461	15.9101	0	21.2394	21.0309	biological regulation;cellular macromolecule metabolic process;cellular metabolic process;cellular nitrogen compound metabolic process;cellular process;gene expression;macromolecule metabolic process;metabolic process;mRNA metabolic process;mRNA processing;nitrogen compound metabolic process;nuclear mRNA splicing, via spliceosome;nucleic acid metabolic process;nucleobase-containing compound metab…	binding;nucleic acid binding;nucleotide binding;RNA binding;single-stranded RNA binding	catalytic step 2 spliceosome;cell part;intracellular membrane-bounded organelle;intracellular organelle;intracellular organelle part;intracellular part;macromolecular complex;membrane;membrane-bounded organelle;nuclear part;nucleoplasm;nucleus;organelle;organelle part;ribonucleoprotein complex;spliceosomal complex	biological regulation;cellular metabolic process;cellular nitrogen compound metabolic process;cellular process;macromolecule metabolic process;metabolic process;mRNA metabolic process;mRNA processing;nitrogen compound metabolic process;nucleobase-containing compound metabolic process;primary metabolic process;RNA metabolic process;RNA processing;RNA splicing	cell part;intracellular membrane-bounded organelle;intracellular organelle;macromolecular complex;membrane;nucleoplasm;nucleus;organelle;ribonucleoprotein complex;spliceosomal complex		GO:0000375;GO:0000377;GO:0000398;GO:0006139;GO:0006396;GO:0006397;GO:0006807;GO:0008152;GO:0008380;GO:0009987;GO:0010467;GO:0010468;GO:0016070;GO:0016071;GO:0019219;GO:0019222;GO:0031323;GO:0034641;GO:0043170;GO:0043484;GO:0044237;GO:0044238;GO:0044260;GO:0050789;GO:0050794;GO:0051171;GO:0051252;GO:0060255;GO:0065007;GO:0080090;GO:0090304	GO:0000166;GO:0003676;GO:0003723;GO:0003727;GO:0005488	GO:0005634;GO:0005654;GO:0005681;GO:0016020;GO:0030529;GO:0032991;GO:0043226;GO:0043227;GO:0043229;GO:0043231;GO:0044422;GO:0044424;GO:0044428;GO:0044446;GO:0044464;GO:0071013	Heterogeneous nuclear ribonucleoprotein F;Heterogeneous nuclear ribonucleoprotein F, N-terminally processed	P52597	HNRPF
20.4621	19.7112	0	0	21.4147	20.7465	biological regulation;biosynthetic process;cellular biosynthetic process;cellular macromolecule biosynthetic process;cellular macromolecule metabolic process;cellular metabolic process;cellular nitrogen compound metabolic process;cellular process;macromolecule biosynthetic process;macromolecule metabolic process;metabolic process;mRNA metabolic process;mRNA processing;nitrogen compound metabolic …	adenyl nucleotide binding;adenyl ribonucleotide binding;ATP binding;ATPase activity;ATPase activity, coupled;ATP-dependent helicase activity;ATP-dependent RNA helicase activity;binding;catalytic activity;estrogen receptor binding;helicase activity;hormone receptor binding;hydrolase activity;hydrolase activity, acting on acid anhydrides;hydrolase activity, acting on acid anhydrides, in phosphorus-…	cell part;cytoplasm;intracellular membrane-bounded organelle;intracellular non-membrane-bounded organelle;intracellular organelle;intracellular organelle part;intracellular part;membrane;membrane-bounded organelle;non-membrane-bounded organelle;nuclear part;nucleolus;nucleoplasm;nucleus;organelle;organelle part	biological regulation;biosynthetic process;cellular metabolic process;cellular nitrogen compound metabolic process;cellular process;macromolecule metabolic process;metabolic process;mRNA metabolic process;mRNA processing;nitrogen compound metabolic process;nucleobase-containing compound metabolic process;primary metabolic process;RNA metabolic process;RNA processing;RNA splicing	cell part;cytoplasm;intracellular membrane-bounded organelle;intracellular non-membrane-bounded organelle;intracellular organelle;membrane;nucleolus;nucleoplasm;nucleus;organelle		GO:0000375;GO:0000377;GO:0000398;GO:0006139;GO:0006351;GO:0006355;GO:0006357;GO:0006396;GO:0006397;GO:0006807;GO:0008152;GO:0008380;GO:0009058;GO:0009059;GO:0009889;GO:0009891;GO:0009893;GO:0009966;GO:0009967;GO:0009987;GO:0010468;GO:0010501;GO:0010556;GO:0010557;GO:0010604;GO:0010628;GO:0010646;GO:0010647;GO:0016070;GO:0016071;GO:0019219;GO:0019222;GO:0023051;GO:0023056;GO:0031323;GO:0031325;GO:…	GO:0000166;GO:0000988;GO:0000989;GO:0003676;GO:0003712;GO:0003713;GO:0003723;GO:0003724;GO:0003824;GO:0004004;GO:0004386;GO:0005102;GO:0005488;GO:0005515;GO:0005524;GO:0008026;GO:0008186;GO:0016462;GO:0016787;GO:0016817;GO:0016818;GO:0016887;GO:0017076;GO:0017111;GO:0030331;GO:0030554;GO:0032553;GO:0032555;GO:0032559;GO:0035257;GO:0035258;GO:0035639;GO:0042623;GO:0051427;GO:0070035	GO:0005634;GO:0005654;GO:0005730;GO:0005737;GO:0016020;GO:0043226;GO:0043227;GO:0043228;GO:0043229;GO:0043231;GO:0043232;GO:0044422;GO:0044424;GO:0044428;GO:0044446;GO:0044464	Probable ATP-dependent RNA helicase DDX17	Q92841	DDX17
19.5989	19.6024	15.3067	0	0	0	cellular macromolecule metabolic process;cellular metabolic process;cellular nitrogen compound metabolic process;cellular process;gene expression;macromolecule metabolic process;metabolic process;mRNA metabolic process;mRNA processing;nitrogen compound metabolic process;nuclear mRNA splicing, via spliceosome;nucleic acid metabolic process;nucleobase-containing compound metabolic process;primary m…	binding;cation binding;DNA binding;identical protein binding;ion binding;metal ion binding;nucleic acid binding;nucleotide binding;protein binding;protein binding transcription factor activity;RNA binding;transcription coactivator activity;transcription cofactor activity;transcription factor binding transcription factor activity;transition metal ion binding;zinc ion binding	cell part;cytoplasm;intracellular membrane-bounded organelle;intracellular organelle;intracellular organelle part;intracellular part;membrane-bounded organelle;nuclear part;nucleoplasm;nucleus;organelle;organelle part	cellular metabolic process;cellular nitrogen compound metabolic process;cellular process;macromolecule metabolic process;metabolic process;mRNA metabolic process;mRNA processing;nitrogen compound metabolic process;nucleobase-containing compound metabolic process;primary metabolic process;RNA metabolic process;RNA processing;RNA splicing	cell part;cytoplasm;intracellular membrane-bounded organelle;intracellular organelle;nucleoplasm;nucleus;organelle		GO:0000375;GO:0000377;GO:0000398;GO:0006139;GO:0006396;GO:0006397;GO:0006807;GO:0008152;GO:0008380;GO:0009987;GO:0010467;GO:0016070;GO:0016071;GO:0034641;GO:0043170;GO:0044237;GO:0044238;GO:0044260;GO:0090304	GO:0000166;GO:0000988;GO:0000989;GO:0003676;GO:0003677;GO:0003712;GO:0003713;GO:0003723;GO:0005488;GO:0005515;GO:0008270;GO:0042802;GO:0043167;GO:0043169;GO:0046872;GO:0046914	GO:0005634;GO:0005654;GO:0005737;GO:0043226;GO:0043227;GO:0043229;GO:0043231;GO:0044422;GO:0044424;GO:0044428;GO:0044446;GO:0044464	RNA-binding protein FUS	P35637	FUS
19.7607	19.5739	0	15.9943	0	0	biological regulation;biosynthetic process;cellular biosynthetic process;cellular macromolecule biosynthetic process;cellular macromolecule metabolic process;cellular metabolic process;cellular nitrogen compound metabolic process;cellular process;macromolecule biosynthetic process;macromolecule metabolic process;metabolic process;nitrogen compound metabolic process;nucleic acid metabolic process;…	binding;DNA binding;nucleic acid binding;nucleic acid binding transcription factor activity;sequence-specific DNA binding transcription factor activity;single-stranded DNA binding;structure-specific DNA binding	cell part;intracellular membrane-bounded organelle;intracellular organelle;intracellular organelle part;intracellular part;membrane-bounded organelle;nuclear part;nucleoplasm;nucleus;organelle;organelle part	biological regulation;biosynthetic process;cellular metabolic process;cellular nitrogen compound metabolic process;cellular process;macromolecule metabolic process;metabolic process;nitrogen compound metabolic process;nucleobase-containing compound metabolic process;primary metabolic process;RNA metabolic process;transcription from RNA polymerase II promoter	cell part;intracellular membrane-bounded organelle;intracellular organelle;nucleoplasm;nucleus;organelle		GO:0006139;GO:0006351;GO:0006366;GO:0006807;GO:0008152;GO:0009058;GO:0009059;GO:0009893;GO:0009987;GO:0010468;GO:0010604;GO:0010628;GO:0016070;GO:0019222;GO:0032774;GO:0034641;GO:0034645;GO:0043170;GO:0044237;GO:0044238;GO:0044249;GO:0044260;GO:0048518;GO:0050789;GO:0060255;GO:0065007;GO:0090304	GO:0001071;GO:0003676;GO:0003677;GO:0003697;GO:0003700;GO:0005488;GO:0043566	GO:0005634;GO:0005654;GO:0043226;GO:0043227;GO:0043229;GO:0043231;GO:0044422;GO:0044424;GO:0044428;GO:0044446;GO:0044464	Far upstream element-binding protein 1	Q96AE4	FUBP1
19.8839	19.5514	19.0405	0	19.0355	17.5475	assembly of spliceosomal tri-snRNP;biological regulation;biosynthetic process;cell proliferation;cellular component assembly;cellular component assembly at cellular level;cellular component organization;cellular component organization at cellular level;cellular component organization or biogenesis;cellular component organization or biogenesis at cellular level;cellular localization;cellular macro…	acid-amino acid ligase activity;binding;catalytic activity;identical protein binding;ligase activity;ligase activity, forming carbon-nitrogen bonds;protein binding;small conjugating protein ligase activity;ubiquitin-protein ligase activity;ubiquitin-ubiquitin ligase activity	catalytic step 1 spliceosome;catalytic step 2 spliceosome;cell part;chromosomal part;cytoplasm;cytoplasmic part;cytoskeletal part;intracellular membrane-bounded organelle;intracellular non-membrane-bounded organelle;intracellular organelle;intracellular organelle part;intracellular part;lipid particle;macromolecular complex;membrane;membrane-bounded organelle;non-membrane-bounded organelle;nuclea…	biological regulation;biosynthetic process;cell proliferation;cellular component assembly;cellular component organization;cellular localization;cellular macromolecular complex assembly;cellular metabolic process;cellular nitrogen compound metabolic process;cellular process;DNA metabolic process;DNA repair;lipid metabolic process;localization;macromolecular complex assembly;macromolecule metabolic…	cell part;cytoplasm;intracellular membrane-bounded organelle;intracellular non-membrane-bounded organelle;intracellular organelle;lipid particle;macromolecular complex;membrane;nucleoplasm;nucleus;organelle;protein complex;ribonucleoprotein complex;spliceosomal complex	Spliceosome;Ubiquitin mediated proteolysis	GO:0000209;GO:0000244;GO:0000245;GO:0000349;GO:0000375;GO:0000377;GO:0000398;GO:0000726;GO:0001833;GO:0006139;GO:0006259;GO:0006281;GO:0006302;GO:0006303;GO:0006396;GO:0006397;GO:0006464;GO:0006508;GO:0006629;GO:0006807;GO:0006950;GO:0006974;GO:0007165;GO:0008104;GO:0008152;GO:0008283;GO:0008380;GO:0008610;GO:0009058;GO:0009893;GO:0009987;GO:0010467;GO:0010468;GO:0010498;GO:0010604;GO:0010720;GO:…	GO:0003824;GO:0004842;GO:0005488;GO:0005515;GO:0016874;GO:0016879;GO:0016881;GO:0019787;GO:0034450;GO:0042802	GO:0000974;GO:0005634;GO:0005654;GO:0005681;GO:0005684;GO:0005737;GO:0005811;GO:0005819;GO:0016020;GO:0016604;GO:0016607;GO:0030529;GO:0032991;GO:0035861;GO:0043226;GO:0043227;GO:0043228;GO:0043229;GO:0043231;GO:0043232;GO:0043234;GO:0044422;GO:0044424;GO:0044427;GO:0044428;GO:0044430;GO:0044444;GO:0044446;GO:0044451;GO:0044464;GO:0071006;GO:0071012;GO:0071013	Pre-mRNA-processing factor 19	Q9UMS4	PRP19
19.1041	19.5448	0	0	0	0	anatomical structure morphogenesis;biological regulation;cell morphogenesis;cell morphogenesis involved in differentiation;cellular component morphogenesis;cellular component organization;cellular component organization or biogenesis;cellular developmental process;cellular process;developmental process;epithelial to mesenchymal transition;negative regulation of biological process;negative regulat…	binding;mRNA binding;nucleic acid binding;nucleotide binding;RNA binding	cell part;cytoplasm;intracellular membrane-bounded organelle;intracellular organelle;intracellular organelle part;intracellular part;macromolecular complex;membrane-bounded organelle;nuclear part;nucleoplasm;nucleus;organelle;organelle part;ribonucleoprotein complex	anatomical structure morphogenesis;biological regulation;cell morphogenesis;cellular component morphogenesis;cellular component organization;cellular process;developmental process	cell part;cytoplasm;intracellular membrane-bounded organelle;intracellular organelle;macromolecular complex;nucleoplasm;nucleus;organelle;ribonucleoprotein complex		GO:0000122;GO:0000902;GO:0000904;GO:0001837;GO:0006355;GO:0006357;GO:0009653;GO:0009889;GO:0009890;GO:0009891;GO:0009892;GO:0009893;GO:0009987;GO:0010468;GO:0010556;GO:0010557;GO:0010558;GO:0010604;GO:0010605;GO:0010628;GO:0010629;GO:0016043;GO:0019219;GO:0019222;GO:0031323;GO:0031324;GO:0031325;GO:0031326;GO:0031327;GO:0031328;GO:0032502;GO:0032989;GO:0045892;GO:0045893;GO:0045934;GO:0045935;GO:…	GO:0000166;GO:0003676;GO:0003723;GO:0003729;GO:0005488	GO:0005634;GO:0005654;GO:0005737;GO:0030529;GO:0032991;GO:0043226;GO:0043227;GO:0043229;GO:0043231;GO:0044422;GO:0044424;GO:0044428;GO:0044446;GO:0044464	Heterogeneous nuclear ribonucleoprotein A/B	Q99729	ROAA
19.8286	19.4971	18.3721	0	20.1765	20.5604	biosynthetic process;cellular biosynthetic process;cellular component assembly;cellular component assembly at cellular level;cellular component organization;cellular component organization at cellular level;cellular component organization or biogenesis;cellular component organization or biogenesis at cellular level;cellular macromolecular complex assembly;cellular macromolecular complex subunit o…	binding;enzyme binding;histone pre-mRNA DCP binding;nucleic acid binding;protein binding;RNA binding	catalytic step 2 spliceosome;cell part;cytoplasm;cytoplasmic part;cytosol;extracellular membrane-bounded organelle;extracellular organelle;extracellular region part;extracellular vesicular exosome;intracellular organelle part;intracellular part;macromolecular complex;membrane-bounded organelle;membrane-bounded vesicle;methylosome;methyltransferase complex;nuclear part;nucleoplasm;organelle;organe…	biosynthetic process;cellular component assembly;cellular component organization;cellular macromolecular complex assembly;cellular metabolic process;cellular nitrogen compound metabolic process;cellular process;macromolecular complex assembly;macromolecule metabolic process;macromolecule modification;metabolic process;mRNA metabolic process;mRNA processing;nitrogen compound metabolic process;nucl…	cell part;cytoplasm;cytosol;extracellular organelle;macromolecular complex;nucleoplasm;organelle;protein complex;ribonucleoprotein complex;small nuclear ribonucleoprotein complex;spliceosomal complex;vesicle	Spliceosome;Systemic lupus erythematosus	GO:0000375;GO:0000377;GO:0000387;GO:0000398;GO:0006139;GO:0006351;GO:0006353;GO:0006366;GO:0006369;GO:0006396;GO:0006397;GO:0006464;GO:0006479;GO:0006730;GO:0006807;GO:0008152;GO:0008213;GO:0008334;GO:0008380;GO:0009058;GO:0009059;GO:0009987;GO:0010467;GO:0016043;GO:0016070;GO:0016071;GO:0019538;GO:0022607;GO:0022618;GO:0031123;GO:0031124;GO:0032259;GO:0032774;GO:0034621;GO:0034622;GO:0034641;GO:…	GO:0003676;GO:0003723;GO:0005488;GO:0005515;GO:0019899;GO:0071208	GO:0005654;GO:0005681;GO:0005683;GO:0005685;GO:0005687;GO:0005689;GO:0005737;GO:0005829;GO:0030529;GO:0030532;GO:0031982;GO:0031988;GO:0032991;GO:0034708;GO:0034709;GO:0034715;GO:0034719;GO:0043226;GO:0043227;GO:0043230;GO:0043234;GO:0044421;GO:0044422;GO:0044424;GO:0044428;GO:0044444;GO:0044446;GO:0044464;GO:0065010;GO:0070062;GO:0071013	Small nuclear ribonucleoprotein Sm D3	P62318	SMD3
19.5456	19.445	18.5116	18.3076	20.3568	19.2452	biological regulation;biosynthetic process;cellular biosynthetic process;cellular macromolecule biosynthetic process;cellular macromolecule metabolic process;cellular metabolic process;cellular nitrogen compound metabolic process;cellular process;immune response;immune system process;macromolecule biosynthetic process;macromolecule metabolic process;metabolic process;nitrogen compound metabolic p…	adenyl nucleotide binding;adenyl ribonucleotide binding;ATP binding;binding;catalytic activity;DNA binding;double-stranded RNA binding;nucleic acid binding;nucleotide binding;purine nucleotide binding;purine ribonucleoside triphosphate binding;purine ribonucleotide binding;ribonucleotide binding;RNA binding;transferase activity	cell part;cytoplasm;intracellular membrane-bounded organelle;intracellular non-membrane-bounded organelle;intracellular organelle;intracellular organelle part;intracellular part;macromolecular complex;membrane;membrane-bounded organelle;non-membrane-bounded organelle;nuclear part;nucleolus;nucleoplasm;nucleus;organelle;organelle part;ribonucleoprotein complex	biological regulation;biosynthetic process;cellular metabolic process;cellular nitrogen compound metabolic process;cellular process;immune system process;macromolecule metabolic process;metabolic process;nitrogen compound metabolic process;nucleobase-containing compound metabolic process;primary metabolic process;response to stimulus;RNA metabolic process	cell part;cytoplasm;intracellular membrane-bounded organelle;intracellular non-membrane-bounded organelle;intracellular organelle;macromolecular complex;membrane;nucleolus;nucleoplasm;nucleus;organelle;ribonucleoprotein complex		GO:0002376;GO:0006139;GO:0006351;GO:0006355;GO:0006807;GO:0006955;GO:0008152;GO:0009058;GO:0009059;GO:0009889;GO:0009891;GO:0009893;GO:0009987;GO:0010468;GO:0010556;GO:0010557;GO:0010604;GO:0010628;GO:0016070;GO:0019219;GO:0019222;GO:0031323;GO:0031325;GO:0031326;GO:0031328;GO:0032774;GO:0034641;GO:0034645;GO:0043170;GO:0044237;GO:0044238;GO:0044249;GO:0044260;GO:0045893;GO:0045935;GO:0048518;GO:…	GO:0000166;GO:0003676;GO:0003677;GO:0003723;GO:0003725;GO:0003824;GO:0005488;GO:0005524;GO:0016740;GO:0017076;GO:0030554;GO:0032553;GO:0032555;GO:0032559;GO:0035639	GO:0005634;GO:0005654;GO:0005730;GO:0005737;GO:0016020;GO:0030529;GO:0032991;GO:0043226;GO:0043227;GO:0043228;GO:0043229;GO:0043231;GO:0043232;GO:0044422;GO:0044424;GO:0044428;GO:0044446;GO:0044464	Interleukin enhancer-binding factor 2	Q12905	ILF2
19.1075	19.3927	20.0714	19.7178	0	0	anatomical structure development;anatomical structure homeostasis;biological regulation;biosynthetic process;brain development;cell differentiation;cell proliferation;cellular biosynthetic process;cellular component organization;cellular component organization at cellular level;cellular component organization or biogenesis;cellular component organization or biogenesis at cellular level;cellular d…	adenyl nucleotide binding;adenyl ribonucleotide binding;ATP binding;ATPase activity;ATPase activity, coupled;ATP-dependent DNA helicase activity;ATP-dependent helicase activity;binding;catalytic activity;damaged DNA binding;DNA binding;DNA helicase activity;DNA-dependent ATPase activity;double-stranded DNA binding;enzyme binding;helicase activity;hydrolase activity;hydrolase activity, acting on a…	cell part;chromosomal part;chromosome, telomeric region;cytoplasmic part;cytosol;intracellular membrane-bounded organelle;intracellular non-membrane-bounded organelle;intracellular organelle;intracellular organelle part;intracellular part;Ku70:Ku80 complex;macromolecular complex;membrane;membrane-bounded organelle;nonhomologous end joining complex;non-membrane-bounded organelle;nuclear chromosome…	anatomical structure development;biological regulation;biosynthetic process;cell differentiation;cell proliferation;cellular component organization;cellular metabolic process;cellular nitrogen compound metabolic process;cellular process;chromosome organization;developmental process;DNA geometric change;DNA metabolic process;DNA recombination;DNA repair;homeostatic process;immune system process;ma…	cell part;cytosol;intracellular membrane-bounded organelle;intracellular non-membrane-bounded organelle;intracellular organelle;macromolecular complex;membrane;nucleolus;nucleoplasm;nucleus;organelle;plasma membrane;protein complex;telomere cap complex	Non-homologous end-joining	GO:0000723;GO:0000726;GO:0001817;GO:0001819;GO:0002376;GO:0006139;GO:0006259;GO:0006281;GO:0006302;GO:0006303;GO:0006310;GO:0006351;GO:0006355;GO:0006807;GO:0006950;GO:0006952;GO:0006955;GO:0006970;GO:0006972;GO:0006974;GO:0006996;GO:0007420;GO:0008152;GO:0008283;GO:0009058;GO:0009059;GO:0009314;GO:0009628;GO:0009651;GO:0009889;GO:0009890;GO:0009892;GO:0009987;GO:0010033;GO:0010165;GO:0010212;GO:…	GO:0000166;GO:0000975;GO:0001067;GO:0003676;GO:0003677;GO:0003678;GO:0003684;GO:0003690;GO:0003824;GO:0004003;GO:0004386;GO:0005488;GO:0005515;GO:0005524;GO:0008022;GO:0008026;GO:0008094;GO:0016462;GO:0016787;GO:0016817;GO:0016818;GO:0016887;GO:0017076;GO:0017111;GO:0019899;GO:0030554;GO:0031625;GO:0032553;GO:0032555;GO:0032559;GO:0035639;GO:0042162;GO:0042623;GO:0043565;GO:0043566;GO:0044212;GO:…	GO:0000781;GO:0000782;GO:0000783;GO:0000784;GO:0005634;GO:0005654;GO:0005730;GO:0005829;GO:0005886;GO:0016020;GO:0032991;GO:0032993;GO:0043226;GO:0043227;GO:0043228;GO:0043229;GO:0043231;GO:0043232;GO:0043234;GO:0043564;GO:0044422;GO:0044424;GO:0044427;GO:0044428;GO:0044444;GO:0044446;GO:0044454;GO:0044464;GO:0070419	X-ray repair cross-complementing protein 5	P13010	XRCC5
18.7687	19.3917	0	15.7821	0	22.9562	biosynthetic process;catabolic process;cellular biosynthetic process;cellular catabolic process;cellular component disassembly;cellular component disassembly at cellular level;cellular component organization;cellular component organization at cellular level;cellular component organization or biogenesis;cellular component organization or biogenesis at cellular level;cellular macromolecular complex…	binding;nucleic acid binding;RNA binding;structural constituent of ribosome;structural molecule activity	adherens junction;anchoring junction;cell junction;cell part;cell-substrate adherens junction;cell-substrate junction;cytoplasmic part;cytosol;cytosolic large ribosomal subunit;extracellular membrane-bounded organelle;extracellular organelle;extracellular region part;extracellular vesicular exosome;focal adhesion;intracellular organelle part;intracellular part;large ribosomal subunit;macromolecul…	biosynthetic process;catabolic process;cellular component disassembly;cellular component organization;cellular metabolic process;cellular nitrogen compound metabolic process;cellular process;establishment of localization;macromolecule metabolic process;metabolic process;mRNA metabolic process;nitrogen compound metabolic process;nucleobase-containing compound metabolic process;primary metabolic pr…	cell part;cytosol;extracellular organelle;macromolecular complex;membrane;organelle;ribonucleoprotein complex;vesicle	Ribosome	GO:0000184;GO:0000956;GO:0006139;GO:0006401;GO:0006402;GO:0006412;GO:0006413;GO:0006414;GO:0006415;GO:0006605;GO:0006612;GO:0006613;GO:0006614;GO:0006807;GO:0006810;GO:0006886;GO:0008152;GO:0009056;GO:0009057;GO:0009058;GO:0009059;GO:0009987;GO:0010467;GO:0015031;GO:0016032;GO:0016043;GO:0016070;GO:0016071;GO:0019058;GO:0019083;GO:0019538;GO:0022411;GO:0022414;GO:0022415;GO:0032774;GO:0032984;GO:…	GO:0003676;GO:0003723;GO:0003735;GO:0005198;GO:0005488	GO:0005829;GO:0005912;GO:0005924;GO:0005925;GO:0015934;GO:0016020;GO:0022625;GO:0030054;GO:0030055;GO:0030529;GO:0031982;GO:0031988;GO:0032991;GO:0043226;GO:0043227;GO:0043230;GO:0044421;GO:0044422;GO:0044424;GO:0044444;GO:0044446;GO:0044464;GO:0065010;GO:0070062;GO:0070161	60S acidic ribosomal protein P2	P05387	RLA2
17.2037	19.3912	19.7906	19.6773	14.6828	0	biosynthetic process;catabolic process;cellular biosynthetic process;cellular catabolic process;cellular component biogenesis;cellular component biogenesis at cellular level;cellular component disassembly;cellular component disassembly at cellular level;cellular component organization;cellular component organization at cellular level;cellular component organization or biogenesis;cellular componen…	5S rRNA binding;binding;nucleic acid binding;RNA binding;rRNA binding;structural constituent of ribosome;structural molecule activity	adherens junction;anchoring junction;cell junction;cell part;cell-substrate adherens junction;cell-substrate junction;cytoplasm;cytoplasmic part;cytosol;cytosolic large ribosomal subunit;extracellular membrane-bounded organelle;extracellular organelle;extracellular region part;extracellular vesicular exosome;focal adhesion;intracellular membrane-bounded organelle;intracellular non-membrane-bounde…	biosynthetic process;catabolic process;cellular component disassembly;cellular component organization;cellular metabolic process;cellular nitrogen compound metabolic process;cellular process;establishment of localization;macromolecule metabolic process;metabolic process;mRNA metabolic process;nitrogen compound metabolic process;nucleobase-containing compound metabolic process;primary metabolic pr…	cell part;cytoplasm;cytosol;extracellular organelle;intracellular membrane-bounded organelle;intracellular non-membrane-bounded organelle;intracellular organelle;macromolecular complex;membrane;nucleolus;nucleus;organelle;ribonucleoprotein complex;vesicle	Ribosome	GO:0000184;GO:0000956;GO:0006139;GO:0006364;GO:0006396;GO:0006401;GO:0006402;GO:0006412;GO:0006413;GO:0006414;GO:0006415;GO:0006605;GO:0006612;GO:0006613;GO:0006614;GO:0006807;GO:0006810;GO:0006886;GO:0008152;GO:0009056;GO:0009057;GO:0009058;GO:0009059;GO:0009987;GO:0010467;GO:0015031;GO:0016032;GO:0016043;GO:0016070;GO:0016071;GO:0016072;GO:0019058;GO:0019083;GO:0019538;GO:0022411;GO:0022414;GO:…	GO:0003676;GO:0003723;GO:0003735;GO:0005198;GO:0005488;GO:0008097;GO:0019843	GO:0005634;GO:0005730;GO:0005737;GO:0005829;GO:0005912;GO:0005924;GO:0005925;GO:0015934;GO:0016020;GO:0022625;GO:0030054;GO:0030055;GO:0030529;GO:0031982;GO:0031988;GO:0032991;GO:0043226;GO:0043227;GO:0043228;GO:0043229;GO:0043230;GO:0043231;GO:0043232;GO:0044421;GO:0044422;GO:0044424;GO:0044428;GO:0044444;GO:0044446;GO:0044464;GO:0065010;GO:0070062;GO:0070161	60S ribosomal protein L5	P46777	RL5
19.1274	19.3639	0	18.6254	0	0	activation of protein kinase activity;activation of protein kinase B activity;biological regulation;biosynthetic process;cell communication;cell proliferation;cell redox homeostasis;cell-cell signaling;cellular biosynthetic process;cellular component movement;cellular homeostasis;cellular macromolecule metabolic process;cellular metabolic process;cellular nitrogen compound metabolic process;cellu…	catalytic activity;disulfide oxidoreductase activity;oxidoreductase activity;oxidoreductase activity, acting on a sulfur group of donors;oxidoreductase activity, acting on a sulfur group of donors, disulfide as acceptor;peptide disulfide oxidoreductase activity;protein disulfide oxidoreductase activity	cell part;cytoplasm;cytoplasmic part;cytosol;extracellular membrane-bounded organelle;extracellular organelle;extracellular region part;extracellular vesicular exosome;intracellular membrane-bounded organelle;intracellular organelle;intracellular organelle part;intracellular part;membrane-bounded organelle;membrane-bounded vesicle;mitochondrion;nuclear part;nucleoplasm;nucleus;organelle;organelle…	biological regulation;biosynthetic process;cell communication;cell proliferation;cell-cell signaling;cellular component movement;cellular homeostasis;cellular metabolic process;cellular nitrogen compound metabolic process;cellular process;glycerol ether metabolic process;homeostatic process;immune system process;macromolecule metabolic process;metabolic process;nitrogen compound metabolic process…	cell part;cytoplasm;cytosol;extracellular organelle;intracellular membrane-bounded organelle;intracellular organelle;mitochondrion;nucleoplasm;nucleus;organelle;vesicle		GO:0000103;GO:0000122;GO:0000302;GO:0001932;GO:0001934;GO:0002376;GO:0006139;GO:0006352;GO:0006355;GO:0006357;GO:0006367;GO:0006457;GO:0006662;GO:0006790;GO:0006807;GO:0006928;GO:0006950;GO:0006952;GO:0006955;GO:0006979;GO:0007154;GO:0007165;GO:0007267;GO:0008152;GO:0008283;GO:0009058;GO:0009314;GO:0009628;GO:0009889;GO:0009890;GO:0009892;GO:0009893;GO:0009966;GO:0009967;GO:0009987;GO:0010035;GO:…	GO:0003824;GO:0015035;GO:0015036;GO:0015037;GO:0016491;GO:0016667;GO:0016671	GO:0005634;GO:0005654;GO:0005737;GO:0005739;GO:0005829;GO:0031982;GO:0031988;GO:0043226;GO:0043227;GO:0043229;GO:0043230;GO:0043231;GO:0044421;GO:0044422;GO:0044424;GO:0044428;GO:0044444;GO:0044446;GO:0044464;GO:0065010;GO:0070062	Thioredoxin	P10599	THIO
19.0799	19.3595	0	0	0	0	biological regulation;biosynthetic process;cellular biosynthetic process;cellular component assembly;cellular component assembly at cellular level;cellular component organization;cellular component organization at cellular level;cellular component organization or biogenesis;cellular component organization or biogenesis at cellular level;cellular macromolecular complex assembly;cellular macromolec…	binding;histone pre-mRNA DCP binding;nucleic acid binding;RNA binding	catalytic step 2 spliceosome;cell part;cytoplasmic part;cytosol;extracellular membrane-bounded organelle;extracellular organelle;extracellular region part;extracellular vesicular exosome;histone pre-mRNA 3'end processing complex;intracellular organelle part;intracellular part;macromolecular complex;membrane-bounded organelle;membrane-bounded vesicle;methylosome;methyltransferase complex;nuclear p…	biological regulation;biosynthetic process;cellular component assembly;cellular component organization;cellular macromolecular complex assembly;cellular metabolic process;cellular nitrogen compound metabolic process;cellular process;macromolecular complex assembly;macromolecule metabolic process;macromolecule modification;metabolic process;mRNA metabolic process;mRNA processing;nitrogen compound …	cell part;cytosol;extracellular organelle;macromolecular complex;nucleoplasm;organelle;protein complex;ribonucleoprotein complex;small nuclear ribonucleoprotein complex;spliceosomal complex;vesicle	Spliceosome;Systemic lupus erythematosus	GO:0000375;GO:0000377;GO:0000387;GO:0000398;GO:0002230;GO:0002682;GO:0002697;GO:0002831;GO:0006139;GO:0006351;GO:0006353;GO:0006366;GO:0006369;GO:0006396;GO:0006397;GO:0006464;GO:0006479;GO:0006730;GO:0006807;GO:0008152;GO:0008213;GO:0008334;GO:0008380;GO:0009058;GO:0009059;GO:0009987;GO:0010467;GO:0016043;GO:0016070;GO:0016071;GO:0019538;GO:0022607;GO:0022618;GO:0031123;GO:0031124;GO:0031347;GO:…	GO:0003676;GO:0003723;GO:0005488;GO:0071208	GO:0005654;GO:0005681;GO:0005682;GO:0005683;GO:0005684;GO:0005685;GO:0005686;GO:0005687;GO:0005689;GO:0005829;GO:0030529;GO:0030532;GO:0031982;GO:0031988;GO:0032991;GO:0034708;GO:0034709;GO:0034719;GO:0043226;GO:0043227;GO:0043230;GO:0043234;GO:0044421;GO:0044422;GO:0044424;GO:0044428;GO:0044444;GO:0044446;GO:0044464;GO:0046540;GO:0065010;GO:0070062;GO:0071004;GO:0071010;GO:0071013;GO:0071204	Small nuclear ribonucleoprotein-associated proteins B and B'	P14678	RSMB
19.3755	19.3181	0	0	0	0	biological regulation;biosynthetic process;cellular biosynthetic process;cellular component organization;cellular component organization at cellular level;cellular component organization or biogenesis;cellular component organization or biogenesis at cellular level;cellular macromolecule biosynthetic process;cellular macromolecule metabolic process;cellular metabolic process;cellular nitrogen comp…	binding;DNA binding;histone binding;nucleic acid binding;nucleic acid binding transcription factor activity;protein binding;sequence-specific DNA binding transcription factor activity	cell part;intracellular membrane-bounded organelle;intracellular organelle;intracellular part;membrane-bounded organelle;nucleus;organelle	biological regulation;biosynthetic process;cellular component organization;cellular metabolic process;cellular nitrogen compound metabolic process;cellular process;chromatin modification;chromatin organization;chromosome organization;establishment of localization;macromolecule metabolic process;metabolic process;mRNA metabolic process;mRNA processing;nitrogen compound metabolic process;nucleobase…	cell part;intracellular membrane-bounded organelle;intracellular organelle;nucleus;organelle		GO:0000018;GO:0002637;GO:0002682;GO:0002694;GO:0002697;GO:0002700;GO:0002703;GO:0002706;GO:0002712;GO:0002819;GO:0002822;GO:0002889;GO:0006139;GO:0006325;GO:0006338;GO:0006351;GO:0006355;GO:0006357;GO:0006396;GO:0006397;GO:0006807;GO:0006810;GO:0006996;GO:0008152;GO:0008380;GO:0009058;GO:0009059;GO:0009889;GO:0009891;GO:0009892;GO:0009893;GO:0009987;GO:0010468;GO:0010556;GO:0010604;GO:0010605;GO:…	GO:0001071;GO:0003676;GO:0003677;GO:0003700;GO:0005488;GO:0005515;GO:0042393	GO:0005634;GO:0043226;GO:0043227;GO:0043229;GO:0043231;GO:0044424;GO:0044464	Transcription elongation factor SPT6	Q7KZ85	SPT6H
19.3497	19.3178	18.0972	0	0	0	cellular macromolecule metabolic process;cellular metabolic process;cellular nitrogen compound metabolic process;cellular process;gene expression;macromolecule metabolic process;metabolic process;mRNA metabolic process;mRNA processing;nitrogen compound metabolic process;nuclear mRNA splicing, via spliceosome;nucleic acid metabolic process;nucleobase-containing compound metabolic process;primary m…	binding;DNA binding;nucleic acid binding;RNA binding;single-stranded DNA binding;structure-specific DNA binding	cell part;cytoplasm;extracellular membrane-bounded organelle;extracellular organelle;extracellular region part;extracellular vesicular exosome;intracellular membrane-bounded organelle;intracellular organelle;intracellular organelle part;intracellular part;macromolecular complex;membrane;membrane-bounded organelle;membrane-bounded vesicle;nuclear part;nucleoplasm;organelle;organelle part;ribonucle…	cellular metabolic process;cellular nitrogen compound metabolic process;cellular process;macromolecule metabolic process;metabolic process;mRNA metabolic process;mRNA processing;nitrogen compound metabolic process;nucleobase-containing compound metabolic process;primary metabolic process;RNA metabolic process;RNA processing;RNA splicing	cell part;cytoplasm;extracellular organelle;intracellular membrane-bounded organelle;intracellular organelle;macromolecular complex;membrane;nucleoplasm;organelle;ribonucleoprotein complex;vesicle	Spliceosome	GO:0000375;GO:0000377;GO:0000398;GO:0006139;GO:0006396;GO:0006397;GO:0006807;GO:0008152;GO:0008380;GO:0009987;GO:0010467;GO:0016070;GO:0016071;GO:0034641;GO:0043170;GO:0044237;GO:0044238;GO:0044260;GO:0090304	GO:0003676;GO:0003677;GO:0003697;GO:0003723;GO:0005488;GO:0043566	GO:0005654;GO:0005737;GO:0016020;GO:0030529;GO:0031982;GO:0031988;GO:0032991;GO:0043226;GO:0043227;GO:0043229;GO:0043230;GO:0043231;GO:0044421;GO:0044422;GO:0044424;GO:0044428;GO:0044446;GO:0044464;GO:0065010;GO:0070062	Poly(rC)-binding protein 1	Q15365	PCBP1
19.3043	19.2774	19.8453	19.5794	19.2848	0	alternative nuclear mRNA splicing, via spliceosome;biological regulation;cellular macromolecule metabolic process;cellular metabolic process;cellular nitrogen compound metabolic process;cellular process;gene expression;macromolecule metabolic process;metabolic process;mRNA metabolic process;mRNA processing;negative regulation of biological process;negative regulation of cell differentiation;negat…	binding;nucleic acid binding;nucleotide binding;poly-pyrimidine tract binding;pre-mRNA binding;RNA binding;single-stranded RNA binding	cell part;extracellular membrane-bounded organelle;extracellular organelle;extracellular region part;extracellular vesicular exosome;intracellular non-membrane-bounded organelle;intracellular organelle;intracellular organelle part;intracellular part;membrane;membrane-bounded organelle;membrane-bounded vesicle;non-membrane-bounded organelle;nuclear part;nucleolus;nucleoplasm;organelle;organelle pa…	biological regulation;cellular metabolic process;cellular nitrogen compound metabolic process;cellular process;macromolecule metabolic process;metabolic process;mRNA metabolic process;mRNA processing;nitrogen compound metabolic process;nucleobase-containing compound metabolic process;primary metabolic process;RNA metabolic process;RNA processing;RNA splicing	cell part;extracellular organelle;intracellular non-membrane-bounded organelle;intracellular organelle;membrane;nucleolus;nucleoplasm;organelle;vesicle		GO:0000375;GO:0000377;GO:0000380;GO:0000381;GO:0000398;GO:0006139;GO:0006396;GO:0006397;GO:0006807;GO:0008152;GO:0008380;GO:0009892;GO:0009987;GO:0010467;GO:0010468;GO:0010605;GO:0016070;GO:0016071;GO:0019219;GO:0019222;GO:0031323;GO:0031324;GO:0033119;GO:0034641;GO:0043170;GO:0043484;GO:0044237;GO:0044238;GO:0044260;GO:0045595;GO:0045596;GO:0045934;GO:0048024;GO:0048025;GO:0048519;GO:0048523;GO:…	GO:0000166;GO:0003676;GO:0003723;GO:0003727;GO:0005488;GO:0008187;GO:0036002	GO:0005654;GO:0005730;GO:0016020;GO:0031982;GO:0031988;GO:0043226;GO:0043227;GO:0043228;GO:0043229;GO:0043230;GO:0043232;GO:0044421;GO:0044422;GO:0044424;GO:0044428;GO:0044446;GO:0044464;GO:0065010;GO:0070062	Polypyrimidine tract-binding protein 1	P26599	PTBP1
19.6912	19.2431	0	18.7349	0	18.2672	biological regulation;cellular component assembly;cellular component assembly at cellular level;cellular component organization;cellular component organization at cellular level;cellular component organization or biogenesis;cellular component organization or biogenesis at cellular level;cellular macromolecular complex assembly;cellular macromolecular complex subunit organization;cellular macromol…	binding;nucleic acid binding;RNA binding	catalytic step 2 spliceosome;cell part;cytoplasmic part;cytosol;intracellular membrane-bounded organelle;intracellular organelle;intracellular organelle part;intracellular part;macromolecular complex;membrane-bounded organelle;methylosome;methyltransferase complex;nuclear part;nucleoplasm;nucleus;organelle;organelle part;pICln-Sm protein complex;protein complex;ribonucleoprotein complex;small nuc…	biological regulation;cellular component assembly;cellular component organization;cellular macromolecular complex assembly;cellular metabolic process;cellular nitrogen compound metabolic process;cellular process;macromolecular complex assembly;macromolecule metabolic process;metabolic process;mRNA metabolic process;mRNA processing;nitrogen compound metabolic process;nucleobase-containing compound…	cell part;cytosol;intracellular membrane-bounded organelle;intracellular organelle;macromolecular complex;nucleoplasm;nucleus;organelle;protein complex;ribonucleoprotein complex;small nuclear ribonucleoprotein complex;spliceosomal complex	Spliceosome;Systemic lupus erythematosus	GO:0000245;GO:0000375;GO:0000377;GO:0000387;GO:0000398;GO:0002230;GO:0002682;GO:0002697;GO:0002831;GO:0006139;GO:0006396;GO:0006397;GO:0006807;GO:0008152;GO:0008380;GO:0009987;GO:0010467;GO:0016043;GO:0016070;GO:0016071;GO:0022607;GO:0022618;GO:0031347;GO:0034621;GO:0034622;GO:0034641;GO:0034660;GO:0043170;GO:0043900;GO:0043933;GO:0044237;GO:0044238;GO:0044260;GO:0048583;GO:0050688;GO:0050691;GO:…	GO:0003676;GO:0003723;GO:0005488	GO:0005634;GO:0005654;GO:0005681;GO:0005685;GO:0005687;GO:0005689;GO:0005829;GO:0030529;GO:0030532;GO:0032991;GO:0034708;GO:0034709;GO:0034715;GO:0034719;GO:0043226;GO:0043227;GO:0043229;GO:0043231;GO:0043234;GO:0044422;GO:0044424;GO:0044428;GO:0044444;GO:0044446;GO:0044464;GO:0071013	Small nuclear ribonucleoprotein Sm D1	P62314	SMD1
19.004	19.1863	0	19.1163	0	0	activation of immune response;activation of innate immune response;anaphase-promoting complex-dependent proteasomal ubiquitin-dependent protein catabolic process;antigen processing and presentation;antigen processing and presentation of exogenous antigen;antigen processing and presentation of exogenous peptide antigen;antigen processing and presentation of exogenous peptide antigen via MHC class …	binding;endopeptidase activator activity;endopeptidase regulator activity;enzyme activator activity;enzyme regulator activity;identical protein binding;p53 binding;peptidase activator activity;peptidase regulator activity;protein binding	cell part;cytoplasm;cytoplasmic part;cytosol;intracellular membrane-bounded organelle;intracellular organelle;intracellular organelle part;intracellular part;macromolecular complex;membrane;membrane-bounded organelle;nuclear part;nucleoplasm;nucleus;organelle;organelle part;proteasome activator complex;proteasome complex;protein complex	biological regulation;catabolic process;cell cycle;cell death;cellular metabolic process;cellular nitrogen compound metabolic process;cellular process;death;immune system process;macromolecule metabolic process;macromolecule modification;metabolic process;mitotic cell cycle;nitrogen compound metabolic process;primary metabolic process;protein metabolic process;protein modification by small protei…	cell part;cytoplasm;cytosol;intracellular membrane-bounded organelle;intracellular organelle;macromolecular complex;membrane;nucleoplasm;nucleus;organelle;proteasome complex;protein complex	Antigen processing and presentation;Hepatitis C;Proteasome	GO:0000082;GO:0000209;GO:0000278;GO:0002218;GO:0002220;GO:0002223;GO:0002253;GO:0002376;GO:0002429;GO:0002474;GO:0002478;GO:0002479;GO:0002682;GO:0002684;GO:0002757;GO:0002758;GO:0002764;GO:0002768;GO:0006464;GO:0006508;GO:0006511;GO:0006521;GO:0006807;GO:0006915;GO:0006950;GO:0006952;GO:0006955;GO:0006974;GO:0006977;GO:0007049;GO:0007165;GO:0007166;GO:0008152;GO:0008219;GO:0009056;GO:0009057;GO:…	GO:0002039;GO:0005488;GO:0005515;GO:0008047;GO:0016504;GO:0030234;GO:0042802;GO:0061133;GO:0061134;GO:0061135	GO:0000502;GO:0005634;GO:0005654;GO:0005737;GO:0005829;GO:0008537;GO:0016020;GO:0032991;GO:0043226;GO:0043227;GO:0043229;GO:0043231;GO:0043234;GO:0044422;GO:0044424;GO:0044428;GO:0044444;GO:0044446;GO:0044464	Proteasome activator complex subunit 3	P61289	PSME3
19.5845	19.1707	18.2589	0	0	16.3321	biological regulation;biosynthetic process;cellular biosynthetic process;cellular macromolecule biosynthetic process;cellular macromolecule metabolic process;cellular metabolic process;cellular nitrogen compound metabolic process;cellular process;cellular response to stimulus;cellular response to stress;circadian rhythm;DNA metabolic process;DNA recombination;DNA repair;macromolecule biosynthetic…	binding;core promoter binding;DNA binding;identical protein binding;nucleic acid binding;nucleotide binding;protein binding;regulatory region DNA binding;regulatory region nucleic acid binding;transcription regulatory region DNA binding	cell part;intracellular membrane-bounded organelle;intracellular non-membrane-bounded organelle;intracellular organelle;intracellular organelle part;intracellular part;membrane;membrane-bounded organelle;non-membrane-bounded organelle;nuclear body;nuclear matrix;nuclear part;nuclear speck;nucleolus;nucleoplasm;nucleoplasm part;nucleus;organelle;organelle part;paraspeckles	biological regulation;biosynthetic process;cellular metabolic process;cellular nitrogen compound metabolic process;cellular process;DNA metabolic process;DNA recombination;DNA repair;macromolecule metabolic process;metabolic process;mRNA metabolic process;mRNA processing;nitrogen compound metabolic process;nucleobase-containing compound metabolic process;primary metabolic process;response to DNA …	cell part;intracellular membrane-bounded organelle;intracellular non-membrane-bounded organelle;intracellular organelle;membrane;nucleolus;nucleoplasm;nucleus;organelle		GO:0006139;GO:0006259;GO:0006281;GO:0006310;GO:0006351;GO:0006355;GO:0006396;GO:0006397;GO:0006807;GO:0006950;GO:0006974;GO:0007623;GO:0008152;GO:0008380;GO:0009058;GO:0009059;GO:0009889;GO:0009890;GO:0009892;GO:0009987;GO:0010468;GO:0010556;GO:0010558;GO:0010605;GO:0010629;GO:0016070;GO:0016071;GO:0019219;GO:0019222;GO:0031323;GO:0031324;GO:0031326;GO:0031327;GO:0032774;GO:0033554;GO:0034641;GO:…	GO:0000166;GO:0000975;GO:0001047;GO:0001067;GO:0003676;GO:0003677;GO:0005488;GO:0005515;GO:0042802;GO:0044212	GO:0005634;GO:0005654;GO:0005730;GO:0016020;GO:0016363;GO:0016604;GO:0016607;GO:0042382;GO:0043226;GO:0043227;GO:0043228;GO:0043229;GO:0043231;GO:0043232;GO:0044422;GO:0044424;GO:0044428;GO:0044446;GO:0044451;GO:0044464	Non-POU domain-containing octamer-binding protein	Q15233	NONO
18.877	19.1495	18.0618	0	18.6435	0	biological regulation;biosynthetic process;cellular biosynthetic process;cellular macromolecule biosynthetic process;cellular macromolecule metabolic process;cellular metabolic process;cellular nitrogen compound metabolic process;cellular process;cellular protein metabolic process;defense response;defense response to virus;immune effector process;immune system process;macromolecule biosynthetic p…	binding;DNA binding;double-stranded RNA binding;nucleic acid binding;RNA binding	cell part;cytoplasm;cytoplasmic part;intracellular membrane-bounded organelle;intracellular non-membrane-bounded organelle;intracellular organelle;intracellular organelle part;intracellular part;macromolecular complex;membrane;membrane-bounded organelle;mitochondrion;non-membrane-bounded organelle;nuclear part;nucleolus;nucleoplasm;nucleus;organelle;organelle part;ribonucleoprotein complex	biological regulation;biosynthetic process;cellular metabolic process;cellular nitrogen compound metabolic process;cellular process;immune system process;macromolecule metabolic process;macromolecule modification;metabolic process;multi-organism process;nitrogen compound metabolic process;nucleobase-containing compound metabolic process;phosphorus metabolic process;primary metabolic process;prote…	cell part;cytoplasm;intracellular membrane-bounded organelle;intracellular non-membrane-bounded organelle;intracellular organelle;macromolecular complex;membrane;mitochondrion;nucleolus;nucleoplasm;nucleus;organelle;ribonucleoprotein complex		GO:0002252;GO:0002376;GO:0006139;GO:0006351;GO:0006355;GO:0006417;GO:0006464;GO:0006468;GO:0006793;GO:0006796;GO:0006807;GO:0006950;GO:0006952;GO:0008152;GO:0009058;GO:0009059;GO:0009607;GO:0009615;GO:0009889;GO:0009890;GO:0009891;GO:0009892;GO:0009893;GO:0009987;GO:0010468;GO:0010556;GO:0010557;GO:0010558;GO:0010604;GO:0010605;GO:0010608;GO:0010628;GO:0010629;GO:0016070;GO:0016310;GO:0017148;GO:…	GO:0003676;GO:0003677;GO:0003723;GO:0003725;GO:0005488	GO:0005634;GO:0005654;GO:0005730;GO:0005737;GO:0005739;GO:0016020;GO:0030529;GO:0032991;GO:0043226;GO:0043227;GO:0043228;GO:0043229;GO:0043231;GO:0043232;GO:0044422;GO:0044424;GO:0044428;GO:0044444;GO:0044446;GO:0044464	Interleukin enhancer-binding factor 3	Q12906	ILF3
18.7956	19.1471	0	0	22.3435	20.6398	biosynthetic process;catabolic process;cellular biosynthetic process;cellular catabolic process;cellular component disassembly;cellular component disassembly at cellular level;cellular component organization;cellular component organization at cellular level;cellular component organization or biogenesis;cellular component organization or biogenesis at cellular level;cellular macromolecular complex…	binding;nucleic acid binding;RNA binding;structural constituent of ribosome;structural molecule activity	adherens junction;anchoring junction;cell junction;cell part;cell-substrate adherens junction;cell-substrate junction;cytoplasm;cytoplasmic part;cytosol;cytosolic large ribosomal subunit;extracellular membrane-bounded organelle;extracellular organelle;extracellular region part;extracellular vesicular exosome;focal adhesion;intracellular organelle part;intracellular part;large ribosomal subunit;ma…	biosynthetic process;catabolic process;cellular component disassembly;cellular component organization;cellular metabolic process;cellular nitrogen compound metabolic process;cellular process;establishment of localization;macromolecule metabolic process;metabolic process;mRNA metabolic process;nitrogen compound metabolic process;nucleobase-containing compound metabolic process;primary metabolic pr…	cell part;cytoplasm;cytosol;extracellular organelle;macromolecular complex;organelle;ribonucleoprotein complex;vesicle	Ribosome	GO:0000184;GO:0000956;GO:0006139;GO:0006401;GO:0006402;GO:0006412;GO:0006413;GO:0006414;GO:0006415;GO:0006605;GO:0006612;GO:0006613;GO:0006614;GO:0006807;GO:0006810;GO:0006886;GO:0008152;GO:0009056;GO:0009057;GO:0009058;GO:0009059;GO:0009987;GO:0010467;GO:0015031;GO:0016032;GO:0016043;GO:0016070;GO:0016071;GO:0019058;GO:0019083;GO:0019538;GO:0022411;GO:0022414;GO:0022415;GO:0032774;GO:0032984;GO:…	GO:0003676;GO:0003723;GO:0003735;GO:0005198;GO:0005488	GO:0005737;GO:0005829;GO:0005912;GO:0005924;GO:0005925;GO:0015934;GO:0022625;GO:0030054;GO:0030055;GO:0030529;GO:0031982;GO:0031988;GO:0032991;GO:0043226;GO:0043227;GO:0043230;GO:0044421;GO:0044422;GO:0044424;GO:0044444;GO:0044446;GO:0044464;GO:0065010;GO:0070062;GO:0070161	60S acidic ribosomal protein P1	P05386	RLA1
19.9146	19.1224	20.4088	21.0446	25.0336	24.83	cell division;cellular component assembly;cellular component assembly at cellular level;cellular component organization;cellular component organization at cellular level;cellular component organization or biogenesis;cellular component organization or biogenesis at cellular level;cellular macromolecular complex assembly;cellular macromolecular complex subunit organization;cellular macromolecule me…	binding;catalytic activity;double-stranded RNA binding;enzyme binding;GTP binding;GTPase activity;guanyl nucleotide binding;guanyl ribonucleotide binding;hydrolase activity;hydrolase activity, acting on acid anhydrides;hydrolase activity, acting on acid anhydrides, in phosphorus-containing anhydrides;nucleic acid binding;nucleoside-triphosphatase activity;nucleotide binding;protein binding;purine…	cell part;cytoplasmic microtubule;cytoplasmic part;cytoskeletal part;extracellular membrane-bounded organelle;extracellular organelle;extracellular region part;extracellular vesicular exosome;intracellular organelle part;intracellular part;macromolecular complex;membrane-bounded organelle;membrane-bounded vesicle;microtubule;organelle;organelle part;protein complex;vesicle	cell division;cellular component assembly;cellular component organization;cellular macromolecular complex assembly;cellular metabolic process;cellular process;cytoskeleton organization;cytoskeleton-dependent intracellular transport;establishment of localization;macromolecular complex assembly;macromolecule metabolic process;metabolic process;organelle organization;primary metabolic process;protei…	cell part;extracellular organelle;macromolecular complex;organelle;protein complex;vesicle	Gap junction;Pathogenic Escherichia coli infection;Phagosome	GO:0000226;GO:0006457;GO:0006458;GO:0006461;GO:0006810;GO:0006996;GO:0007010;GO:0007017;GO:0008152;GO:0009987;GO:0010033;GO:0016043;GO:0019538;GO:0022607;GO:0030705;GO:0034097;GO:0034621;GO:0034622;GO:0042221;GO:0043170;GO:0043623;GO:0043933;GO:0044237;GO:0044238;GO:0044260;GO:0044267;GO:0046907;GO:0050896;GO:0051084;GO:0051234;GO:0051258;GO:0051301;GO:0051649;GO:0051716;GO:0065003;GO:0070670;GO:…	GO:0000166;GO:0003676;GO:0003723;GO:0003725;GO:0003824;GO:0003924;GO:0005198;GO:0005200;GO:0005488;GO:0005515;GO:0005525;GO:0016462;GO:0016787;GO:0016817;GO:0016818;GO:0017076;GO:0017111;GO:0019001;GO:0019899;GO:0031625;GO:0032553;GO:0032555;GO:0032561;GO:0035639	GO:0005874;GO:0005881;GO:0031982;GO:0031988;GO:0032991;GO:0043226;GO:0043227;GO:0043230;GO:0043234;GO:0044421;GO:0044422;GO:0044424;GO:0044430;GO:0044444;GO:0044446;GO:0044464;GO:0065010;GO:0070062	Tubulin alpha-1B chain	P68363	TBA1B
19.1345	19.1089	18.5263	0	0	0	biological regulation;biosynthetic process;cellular biosynthetic process;cellular component disassembly;cellular component disassembly at cellular level;cellular component organization;cellular component organization at cellular level;cellular component organization or biogenesis;cellular component organization or biogenesis at cellular level;cellular macromolecular complex disassembly;cellular m…		cell part;chromosome;intracellular membrane-bounded organelle;intracellular non-membrane-bounded organelle;intracellular organelle;intracellular organelle part;intracellular part;membrane-bounded organelle;non-membrane-bounded organelle;nuclear part;nucleoplasm;nucleus;organelle;organelle part	biological regulation;biosynthetic process;cellular component disassembly;cellular component organization;cellular metabolic process;cellular nitrogen compound metabolic process;cellular process;chromatin organization;chromosome organization;DNA metabolic process;DNA repair;DNA replication;macromolecule metabolic process;metabolic process;nitrogen compound metabolic process;nucleobase-containing …	cell part;chromosome;intracellular membrane-bounded organelle;intracellular non-membrane-bounded organelle;intracellular organelle;nucleoplasm;nucleus;organelle		GO:0006139;GO:0006259;GO:0006260;GO:0006281;GO:0006325;GO:0006337;GO:0006351;GO:0006354;GO:0006355;GO:0006366;GO:0006368;GO:0006807;GO:0006950;GO:0006974;GO:0006996;GO:0008152;GO:0009058;GO:0009059;GO:0009889;GO:0009891;GO:0009893;GO:0009987;GO:0010467;GO:0010468;GO:0010556;GO:0010604;GO:0016032;GO:0016043;GO:0016070;GO:0019219;GO:0019222;GO:0022411;GO:0031323;GO:0031325;GO:0031326;GO:0031328;GO:…		GO:0005634;GO:0005654;GO:0005694;GO:0043226;GO:0043227;GO:0043228;GO:0043229;GO:0043231;GO:0043232;GO:0044422;GO:0044424;GO:0044428;GO:0044446;GO:0044464	FACT complex subunit SPT16	Q9Y5B9	SP16H
19.1094	19.0893	21.101	21.342	18.2689	0	anatomical structure morphogenesis;biological regulation;biosynthetic process;cell morphogenesis;cell morphogenesis involved in differentiation;cellular biosynthetic process;cellular component assembly;cellular component morphogenesis;cellular component organization;cellular component organization or biogenesis;cellular developmental process;cellular macromolecule metabolic process;cellular metab…	acid-amino acid ligase activity;binding;catalytic activity;cation binding;chromo shadow domain binding;DNA binding;enzyme binding;ion binding;kinase activity;Krueppel-associated box domain binding;ligase activity;ligase activity, forming carbon-nitrogen bonds;metal ion binding;nucleic acid binding;nucleic acid binding transcription factor activity;phosphotransferase activity, alcohol group as acc…	cell part;chromatin;chromosomal part;euchromatin;heterochromatin;intracellular membrane-bounded organelle;intracellular organelle;intracellular organelle part;intracellular part;membrane-bounded organelle;nuclear chromatin;nuclear chromosome part;nuclear euchromatin;nuclear heterochromatin;nuclear part;nucleoplasm;nucleus;organelle;organelle part	anatomical structure morphogenesis;biological regulation;biosynthetic process;cell morphogenesis;cellular component assembly;cellular component morphogenesis;cellular component organization;cellular metabolic process;cellular nitrogen compound metabolic process;cellular process;developmental process;DNA metabolic process;DNA modification;DNA repair;immune system process;macromolecular complex ass…	cell part;intracellular membrane-bounded organelle;intracellular organelle;nucleoplasm;nucleus;organelle		GO:0000122;GO:0000902;GO:0000904;GO:0001837;GO:0002009;GO:0002376;GO:0006139;GO:0006259;GO:0006281;GO:0006282;GO:0006304;GO:0006305;GO:0006306;GO:0006352;GO:0006355;GO:0006357;GO:0006367;GO:0006461;GO:0006464;GO:0006468;GO:0006730;GO:0006793;GO:0006796;GO:0006807;GO:0006950;GO:0006952;GO:0006955;GO:0006974;GO:0007566;GO:0008152;GO:0009058;GO:0009653;GO:0009889;GO:0009890;GO:0009891;GO:0009892;GO:…	GO:0000988;GO:0000989;GO:0001071;GO:0003676;GO:0003677;GO:0003700;GO:0003712;GO:0003713;GO:0003714;GO:0003824;GO:0004672;GO:0004842;GO:0005488;GO:0005515;GO:0008270;GO:0016301;GO:0016740;GO:0016772;GO:0016773;GO:0016874;GO:0016879;GO:0016881;GO:0019787;GO:0019899;GO:0019904;GO:0031625;GO:0035851;GO:0043167;GO:0043169;GO:0043565;GO:0046872;GO:0046914;GO:0070087	GO:0000785;GO:0000790;GO:0000791;GO:0000792;GO:0005634;GO:0005654;GO:0005719;GO:0005720;GO:0043226;GO:0043227;GO:0043229;GO:0043231;GO:0044422;GO:0044424;GO:0044427;GO:0044428;GO:0044446;GO:0044454;GO:0044464	Transcription intermediary factor 1-beta	Q13263	TIF1B
19.0173	19.0349	0	18.8169	16.2497	15.9224	biological regulation;biosynthetic process;cellular biosynthetic process;cellular component organization;cellular component organization at cellular level;cellular component organization or biogenesis;cellular component organization or biogenesis at cellular level;cellular macromolecule biosynthetic process;cellular macromolecule metabolic process;cellular metabolic process;cellular nitrogen comp…	binding;chromatin binding;DNA binding;nucleic acid binding	cell part;chromosome;cytoplasm;intracellular membrane-bounded organelle;intracellular non-membrane-bounded organelle;intracellular organelle;intracellular organelle part;intracellular part;membrane-bounded organelle;non-membrane-bounded organelle;nuclear part;nucleolus;nucleoplasm;nucleus;organelle;organelle part	biological regulation;biosynthetic process;cellular component organization;cellular metabolic process;cellular nitrogen compound metabolic process;cellular process;chromatin modification;chromatin organization;chromosome organization;DNA metabolic process;DNA repair;DNA replication;macromolecule metabolic process;metabolic process;nitrogen compound metabolic process;nucleobase-containing compound…	cell part;chromosome;cytoplasm;intracellular membrane-bounded organelle;intracellular non-membrane-bounded organelle;intracellular organelle;nucleolus;nucleoplasm;nucleus;organelle		GO:0006139;GO:0006259;GO:0006260;GO:0006281;GO:0006325;GO:0006338;GO:0006351;GO:0006354;GO:0006355;GO:0006366;GO:0006368;GO:0006807;GO:0006950;GO:0006974;GO:0006996;GO:0008152;GO:0009058;GO:0009059;GO:0009889;GO:0009891;GO:0009893;GO:0009987;GO:0010467;GO:0010468;GO:0010556;GO:0010604;GO:0016032;GO:0016043;GO:0016070;GO:0016568;GO:0019219;GO:0019222;GO:0031323;GO:0031325;GO:0031326;GO:0031328;GO:…	GO:0003676;GO:0003677;GO:0003682;GO:0005488	GO:0005634;GO:0005654;GO:0005694;GO:0005730;GO:0005737;GO:0043226;GO:0043227;GO:0043228;GO:0043229;GO:0043231;GO:0043232;GO:0044422;GO:0044424;GO:0044428;GO:0044446;GO:0044464	FACT complex subunit SSRP1	Q08945	SSRP1
18.7933	19.0338	0	17.3203	0	18.8568	biosynthetic process;cellular biosynthetic process;cellular component assembly;cellular component assembly at cellular level;cellular component organization;cellular component organization at cellular level;cellular component organization or biogenesis;cellular component organization or biogenesis at cellular level;cellular macromolecular complex assembly;cellular macromolecular complex subunit o…	binding;nucleic acid binding;RNA binding	catalytic step 2 spliceosome;cell part;cytoplasmic part;cytosol;extracellular membrane-bounded organelle;extracellular organelle;extracellular region part;extracellular vesicular exosome;intracellular membrane-bounded organelle;intracellular organelle;intracellular organelle part;intracellular part;macromolecular complex;membrane-bounded organelle;membrane-bounded vesicle;methylosome;methyltransf…	biosynthetic process;cellular component assembly;cellular component organization;cellular macromolecular complex assembly;cellular metabolic process;cellular nitrogen compound metabolic process;cellular process;macromolecular complex assembly;macromolecule metabolic process;metabolic process;molting cycle;mRNA metabolic process;mRNA processing;multicellular organismal process;nitrogen compound me…	cell part;cytosol;extracellular organelle;intracellular membrane-bounded organelle;intracellular organelle;macromolecular complex;nucleoplasm;nucleus;organelle;protein complex;ribonucleoprotein complex;small nuclear ribonucleoprotein complex;spliceosomal complex;vesicle	Spliceosome	GO:0000245;GO:0000375;GO:0000377;GO:0000387;GO:0000398;GO:0006139;GO:0006351;GO:0006353;GO:0006366;GO:0006369;GO:0006396;GO:0006397;GO:0006807;GO:0008152;GO:0008334;GO:0008380;GO:0009058;GO:0009059;GO:0009987;GO:0010467;GO:0016043;GO:0016070;GO:0016071;GO:0022607;GO:0022618;GO:0031123;GO:0031124;GO:0032501;GO:0032774;GO:0034621;GO:0034622;GO:0034641;GO:0034645;GO:0034660;GO:0042303;GO:0042633;GO:…	GO:0003676;GO:0003723;GO:0005488	GO:0005634;GO:0005654;GO:0005681;GO:0005682;GO:0005683;GO:0005685;GO:0005686;GO:0005687;GO:0005689;GO:0005829;GO:0030529;GO:0030532;GO:0031982;GO:0031988;GO:0032991;GO:0034708;GO:0034709;GO:0034715;GO:0034719;GO:0043226;GO:0043227;GO:0043229;GO:0043230;GO:0043231;GO:0043234;GO:0044421;GO:0044422;GO:0044424;GO:0044428;GO:0044444;GO:0044446;GO:0044464;GO:0046540;GO:0065010;GO:0070062;GO:0071011;GO:…	Small nuclear ribonucleoprotein E	P62304	RUXE
18.5824	18.9745	20.1241	19.7847	0	0	anatomical structure development;apoptosis;biological regulation;biosynthetic process;cell cycle;cell cycle process;cell death;cell migration;cell motility;cell surface receptor linked signaling pathway;cellular biosynthetic process;cellular chemical homeostasis;cellular component movement;cellular component organization;cellular component organization at cellular level;cellular component organiz…	amine binding;amino acid binding;antigen binding;binding;carboxylic acid binding;channel regulator activity;enzyme binding;histone deacetylase binding;ion channel binding;MHC class II protein complex binding;MHC protein complex binding;phosphoprotein binding;phosphoserine binding;potassium channel regulator activity;protein binding;protein dimerization activity;protein heterodimerization activity…	adherens junction;anchoring junction;axon;cell junction;cell part;cell projection;cell-substrate adherens junction;cell-substrate junction;cytoplasmic membrane-bounded vesicle;cytoplasmic part;cytoplasmic vesicle;cytoplasmic vesicle membrane;cytoplasmic vesicle part;cytoskeletal part;cytosol;extracellular membrane-bounded organelle;extracellular organelle;extracellular region part;extracellular v…	anatomical structure development;biological regulation;biosynthetic process;cell cycle;cell death;cell motility;cellular component movement;cellular component organization;cellular homeostasis;cellular ion homeostasis;cellular metabolic process;cellular nitrogen compound metabolic process;cellular process;death;developmental process;establishment of localization;homeostatic process;locomotion;mac…	cell part;cell projection;cytoplasmic membrane-bounded vesicle;cytosol;extracellular organelle;intracellular membrane-bounded organelle;intracellular organelle;macromolecular complex;membrane;mitochondrion;neuron projection;organelle;protein complex;vesicle	Cell cycle;Neurotrophin signaling pathway;Oocyte meiosis	GO:0000086;GO:0000278;GO:0001764;GO:0002027;GO:0003062;GO:0003064;GO:0006139;GO:0006352;GO:0006367;GO:0006605;GO:0006807;GO:0006810;GO:0006873;GO:0006886;GO:0006915;GO:0006928;GO:0006950;GO:0006996;GO:0007049;GO:0007165;GO:0007166;GO:0007167;GO:0007169;GO:0007264;GO:0008016;GO:0008152;GO:0008219;GO:0009058;GO:0009266;GO:0009408;GO:0009628;GO:0009987;GO:0010467;GO:0012501;GO:0015031;GO:0016032;GO:…	GO:0003823;GO:0005488;GO:0005515;GO:0015459;GO:0016247;GO:0016597;GO:0019899;GO:0023023;GO:0023026;GO:0031406;GO:0031625;GO:0042826;GO:0043176;GO:0044325;GO:0045309;GO:0046982;GO:0046983;GO:0050815;GO:0051219	GO:0005739;GO:0005829;GO:0005871;GO:0005875;GO:0005912;GO:0005924;GO:0005925;GO:0012506;GO:0016020;GO:0016023;GO:0030054;GO:0030055;GO:0030424;GO:0030659;GO:0031090;GO:0031410;GO:0031982;GO:0031988;GO:0032991;GO:0042470;GO:0042995;GO:0043005;GO:0043226;GO:0043227;GO:0043229;GO:0043230;GO:0043231;GO:0043234;GO:0044421;GO:0044422;GO:0044424;GO:0044430;GO:0044433;GO:0044444;GO:0044446;GO:0044464;GO:…	14-3-3 protein epsilon	P62258	1433E
18.5949	18.9704	16.0517	0	0	0	amine metabolic process;amino acid activation;carboxylic acid metabolic process;cellular amine metabolic process;cellular amino acid metabolic process;cellular ketone metabolic process;cellular macromolecule metabolic process;cellular metabolic process;cellular nitrogen compound metabolic process;cellular process;diphosphate metabolic process;gene expression;macromolecule metabolic process;metabo…	binding;catalytic activity;cation binding;hydrolase activity;hydrolase activity, acting on acid anhydrides;hydrolase activity, acting on acid anhydrides, in phosphorus-containing anhydrides;inorganic diphosphatase activity;ion binding;magnesium ion binding;metal ion binding;pyrophosphatase activity	cell part;cytoplasm;cytoplasmic part;cytosol;extracellular membrane-bounded organelle;extracellular organelle;extracellular region part;extracellular vesicular exosome;intracellular part;membrane-bounded organelle;membrane-bounded vesicle;organelle;vesicle	amine metabolic process;cellular amino acid metabolic process;cellular ketone metabolic process;cellular metabolic process;cellular nitrogen compound metabolic process;cellular process;macromolecule metabolic process;metabolic process;nitrogen compound metabolic process;nucleobase-containing compound metabolic process;organic acid metabolic process;phosphorus metabolic process;primary metabolic p…	cell part;cytoplasm;cytosol;extracellular organelle;organelle;vesicle	Oxidative phosphorylation	GO:0006082;GO:0006139;GO:0006399;GO:0006418;GO:0006520;GO:0006793;GO:0006796;GO:0006807;GO:0008152;GO:0009308;GO:0009987;GO:0010467;GO:0016070;GO:0019752;GO:0034641;GO:0034660;GO:0042180;GO:0043038;GO:0043039;GO:0043170;GO:0043436;GO:0044106;GO:0044237;GO:0044238;GO:0044260;GO:0044281;GO:0071344;GO:0090304	GO:0000287;GO:0003824;GO:0004427;GO:0005488;GO:0016462;GO:0016787;GO:0016817;GO:0016818;GO:0043167;GO:0043169;GO:0046872	GO:0005737;GO:0005829;GO:0031982;GO:0031988;GO:0043226;GO:0043227;GO:0043230;GO:0044421;GO:0044424;GO:0044444;GO:0044464;GO:0065010;GO:0070062	Inorganic pyrophosphatase	Q15181	IPYR
16.8665	18.9307	17.7077	0	0	0	carbohydrate metabolic process;carboxylic acid metabolic process;cellular ketone metabolic process;cellular metabolic process;cellular nitrogen compound metabolic process;cellular process;coenzyme metabolic process;cofactor metabolic process;heterocycle metabolic process;lactate metabolic process;metabolic process;monocarboxylic acid metabolic process;NAD metabolic process;nicotinamide nucleotide…	binding;catalytic activity;coenzyme binding;cofactor binding;lactate dehydrogenase activity;L-lactate dehydrogenase activity;NAD binding;nucleotide binding;oxidoreductase activity;oxidoreductase activity, acting on CH-OH group of donors;oxidoreductase activity, acting on the CH-OH group of donors, NAD or NADP as acceptor	cell part;cytoplasm;cytoplasmic part;cytosol;extracellular membrane-bounded organelle;extracellular organelle;extracellular region part;extracellular vesicular exosome;intracellular membrane-bounded organelle;intracellular organelle;intracellular part;membrane;membrane part;membrane raft;membrane-bounded organelle;membrane-bounded vesicle;mitochondrion;organelle;vesicle	carbohydrate metabolic process;cellular ketone metabolic process;cellular metabolic process;cellular nitrogen compound metabolic process;cellular process;cofactor metabolic process;heterocycle metabolic process;metabolic process;nitrogen compound metabolic process;nucleobase-containing compound metabolic process;nucleobase-containing small molecule metabolic process;nucleotide metabolic process;o…	cell part;cytoplasm;cytosol;extracellular organelle;intracellular membrane-bounded organelle;intracellular organelle;membrane;mitochondrion;organelle;vesicle	Cysteine and methionine metabolism;Glycolysis / Gluconeogenesis;Propanoate metabolism;Pyruvate metabolism	GO:0005975;GO:0006082;GO:0006089;GO:0006090;GO:0006139;GO:0006732;GO:0006733;GO:0006753;GO:0006807;GO:0008152;GO:0009117;GO:0009987;GO:0019362;GO:0019674;GO:0019752;GO:0032787;GO:0034641;GO:0042180;GO:0043436;GO:0044237;GO:0044238;GO:0044281;GO:0046483;GO:0046496;GO:0051186;GO:0055086;GO:0072524	GO:0000166;GO:0003824;GO:0004457;GO:0004459;GO:0005488;GO:0016491;GO:0016614;GO:0016616;GO:0048037;GO:0050662;GO:0051287	GO:0005737;GO:0005739;GO:0005829;GO:0016020;GO:0031982;GO:0031988;GO:0043226;GO:0043227;GO:0043229;GO:0043230;GO:0043231;GO:0044421;GO:0044424;GO:0044425;GO:0044444;GO:0044464;GO:0045121;GO:0065010;GO:0070062	L-lactate dehydrogenase B chain	P07195	LDHB
18.7399	18.9043	18.507	0	0	0	biological regulation;cell cycle;cell cycle phase;cell cycle process;cell division;cell junction assembly;cell junction organization;cell surface receptor linked signaling pathway;cell-substrate junction assembly;cellular component assembly;cellular component assembly at cellular level;cellular component organization;cellular component organization at cellular level;cellular component organizatio…	binding;cytoskeletal protein binding;enzyme binding;GTPase binding;kinase binding;microtubule binding;protein binding;protein domain specific binding;protein kinase binding;Rac GTPase binding;Ras GTPase binding;Rho GTPase binding;small GTPase binding;tubulin binding	cell part;chromosomal part;chromosome, centromeric core region;cytoplasmic part;cytoskeletal part;cytosol;intracellular non-membrane-bounded organelle;intracellular organelle;intracellular organelle part;intracellular part;macromolecular complex;microtubule;midbody;non-membrane-bounded organelle;nuclear part;nucleolus;organelle;organelle part;protein complex	biological regulation;cell cycle;cell division;cell junction organization;cellular component assembly;cellular component organization;cellular localization;cellular process;endosome organization;localization;mitosis;mitotic cell cycle;nuclear division;organelle fission;organelle organization;regulation of cell cycle;regulation of mitotic cell cycle;regulation of organelle organization;response to…	cell part;cytosol;intracellular non-membrane-bounded organelle;intracellular organelle;macromolecular complex;midbody;nucleolus;organelle;protein complex		GO:0000278;GO:0000280;GO:0001952;GO:0001953;GO:0006140;GO:0006996;GO:0007032;GO:0007044;GO:0007049;GO:0007067;GO:0007162;GO:0007165;GO:0007166;GO:0007229;GO:0007264;GO:0007346;GO:0008104;GO:0009894;GO:0009987;GO:0010389;GO:0010564;GO:0010638;GO:0010810;GO:0010812;GO:0010971;GO:0016043;GO:0019219;GO:0019222;GO:0022402;GO:0022403;GO:0022607;GO:0030155;GO:0030334;GO:0030811;GO:0031323;GO:0031329;GO:…	GO:0005488;GO:0005515;GO:0008017;GO:0008092;GO:0015631;GO:0017016;GO:0017048;GO:0019899;GO:0019900;GO:0019901;GO:0019904;GO:0031267;GO:0048365;GO:0051020	GO:0005730;GO:0005829;GO:0005874;GO:0030496;GO:0032991;GO:0034506;GO:0043226;GO:0043228;GO:0043229;GO:0043232;GO:0043234;GO:0044422;GO:0044424;GO:0044427;GO:0044428;GO:0044430;GO:0044444;GO:0044446;GO:0044464	Protein RCC2	Q9P258	RCC2
18.5845	18.8942	17.4834	19.3557	0	18.412	biosynthetic process;cellular biosynthetic process;cellular macromolecule biosynthetic process;cellular macromolecule metabolic process;cellular metabolic process;cellular process;cellular protein metabolic process;gene expression;macromolecule biosynthetic process;macromolecule metabolic process;metabolic process;multi-organism process;primary metabolic process;protein metabolic process;response…	binding;nucleic acid binding;RNA binding;translation elongation factor activity;translation factor activity, nucleic acid binding	cell part;cytoplasm;cytoplasmic part;cytosol;extracellular membrane-bounded organelle;extracellular organelle;extracellular region part;extracellular vesicular exosome;intracellular membrane-bounded organelle;intracellular organelle;intracellular part;membrane;membrane-bounded organelle;membrane-bounded vesicle;nucleus;organelle;vesicle	biosynthetic process;cellular metabolic process;cellular process;macromolecule metabolic process;metabolic process;multi-organism process;primary metabolic process;protein metabolic process;response to biotic stimulus;response to stimulus;translation;translational elongation	cell part;cytoplasm;cytosol;extracellular organelle;intracellular membrane-bounded organelle;intracellular organelle;membrane;nucleus;organelle;vesicle		GO:0006412;GO:0006414;GO:0008152;GO:0009058;GO:0009059;GO:0009607;GO:0009615;GO:0009987;GO:0010467;GO:0019538;GO:0034645;GO:0043170;GO:0044237;GO:0044238;GO:0044249;GO:0044260;GO:0044267;GO:0050896;GO:0051704;GO:0051707	GO:0003676;GO:0003723;GO:0003746;GO:0005488;GO:0008135	GO:0005634;GO:0005737;GO:0005829;GO:0016020;GO:0031982;GO:0031988;GO:0043226;GO:0043227;GO:0043229;GO:0043230;GO:0043231;GO:0044421;GO:0044424;GO:0044444;GO:0044464;GO:0065010;GO:0070062	Elongation factor 1-gamma	P26641	EF1G
18.8597	18.8513	19.0269	19.3104	0	20.2168	ATP-dependent chromatin remodeling;biological regulation;biosynthetic process;cell proliferation;cellular biosynthetic process;cellular component assembly;cellular component assembly at cellular level;cellular component organization;cellular component organization at cellular level;cellular component organization or biogenesis;cellular component organization or biogenesis at cellular level;cellul…	binding;nucleic acid binding;RNA binding	cell part;chromatin remodeling complex;ESC/E(Z) complex;histone deacetylase complex;histone methyltransferase complex;intracellular membrane-bounded organelle;intracellular organelle;intracellular organelle part;intracellular part;macromolecular complex;membrane-bounded organelle;methyltransferase complex;nuclear part;nucleoplasm;nucleoplasm part;nucleus;NuRD complex;organelle;organelle part;PcG …	biological regulation;biosynthetic process;cell proliferation;cellular component assembly;cellular component organization;cellular macromolecular complex assembly;cellular metabolic process;cellular nitrogen compound metabolic process;cellular process;chromatin modification;chromatin organization;chromosome organization;developmental process;DNA metabolic process;DNA replication;macromolecular co…	cell part;chromatin remodeling complex;histone methyltransferase complex;intracellular membrane-bounded organelle;intracellular organelle;macromolecular complex;nucleoplasm;nucleus;organelle;PcG protein complex;protein complex;transcriptional repressor complex		GO:0000122;GO:0001558;GO:0006139;GO:0006259;GO:0006260;GO:0006325;GO:0006333;GO:0006334;GO:0006336;GO:0006338;GO:0006351;GO:0006355;GO:0006357;GO:0006807;GO:0006950;GO:0006996;GO:0007275;GO:0008152;GO:0008283;GO:0009058;GO:0009059;GO:0009266;GO:0009408;GO:0009628;GO:0009889;GO:0009890;GO:0009892;GO:0009987;GO:0010286;GO:0010467;GO:0010468;GO:0010556;GO:0010558;GO:0010605;GO:0010629;GO:0016043;GO:…	GO:0003676;GO:0003723;GO:0005488	GO:0000118;GO:0005634;GO:0005654;GO:0016581;GO:0016585;GO:0017053;GO:0031519;GO:0032991;GO:0034708;GO:0035097;GO:0035098;GO:0043226;GO:0043227;GO:0043229;GO:0043231;GO:0043234;GO:0044422;GO:0044424;GO:0044428;GO:0044446;GO:0044451;GO:0044464	Histone-binding protein RBBP7	Q16576	RBBP7
19.3366	18.8061	0	0	22.3632	0	biological regulation;biosynthetic process;cell growth;cellular biosynthetic process;cellular macromolecule biosynthetic process;cellular macromolecule metabolic process;cellular metabolic process;cellular nitrogen compound metabolic process;cellular process;cellular response to stimulus;chordate embryonic development;circadian rhythm;developmental process;embryo development;embryo development en…	adenyl nucleotide binding;adenyl ribonucleotide binding;androgen receptor binding;ATP binding;ATPase activity;ATPase activity, coupled;ATP-dependent helicase activity;ATP-dependent RNA helicase activity;binding;catalytic activity;estrogen receptor binding;helicase activity;hormone receptor binding;hydrolase activity;hydrolase activity, acting on acid anhydrides;hydrolase activity, acting on acid …	catalytic step 2 spliceosome;cell part;cytoplasm;extracellular membrane-bounded organelle;extracellular organelle;extracellular region part;extracellular vesicular exosome;intracellular membrane-bounded organelle;intracellular non-membrane-bounded organelle;intracellular organelle;intracellular organelle part;intracellular part;macromolecular complex;membrane;membrane-bounded organelle;membrane-b…	biological regulation;biosynthetic process;cell growth;cellular metabolic process;cellular nitrogen compound metabolic process;cellular process;developmental process;embryo development;growth;macromolecule metabolic process;metabolic process;mRNA metabolic process;mRNA processing;nitrogen compound metabolic process;nucleobase-containing compound metabolic process;primary metabolic process;respons…	cell part;cytoplasm;extracellular organelle;intracellular membrane-bounded organelle;intracellular non-membrane-bounded organelle;intracellular organelle;macromolecular complex;membrane;nucleolus;nucleoplasm;nucleus;organelle;ribonucleoprotein complex;spliceosomal complex;vesicle	Spliceosome	GO:0000122;GO:0000375;GO:0000377;GO:0000381;GO:0000398;GO:0001701;GO:0006139;GO:0006351;GO:0006355;GO:0006357;GO:0006396;GO:0006397;GO:0006807;GO:0006917;GO:0007165;GO:0007623;GO:0008152;GO:0008380;GO:0008629;GO:0009058;GO:0009059;GO:0009299;GO:0009790;GO:0009792;GO:0009889;GO:0009890;GO:0009891;GO:0009892;GO:0009893;GO:0009966;GO:0009967;GO:0009987;GO:0010468;GO:0010501;GO:0010556;GO:0010557;GO:…	GO:0000166;GO:0000988;GO:0000989;GO:0003676;GO:0003712;GO:0003713;GO:0003723;GO:0003724;GO:0003824;GO:0004004;GO:0004386;GO:0005102;GO:0005488;GO:0005515;GO:0005524;GO:0008026;GO:0008186;GO:0016462;GO:0016787;GO:0016817;GO:0016818;GO:0016887;GO:0017076;GO:0017111;GO:0030331;GO:0030554;GO:0032553;GO:0032555;GO:0032559;GO:0035257;GO:0035258;GO:0035639;GO:0036002;GO:0042623;GO:0050681;GO:0051427;GO:…	GO:0005634;GO:0005654;GO:0005681;GO:0005730;GO:0005737;GO:0016020;GO:0030529;GO:0031982;GO:0031988;GO:0032991;GO:0043226;GO:0043227;GO:0043228;GO:0043229;GO:0043230;GO:0043231;GO:0043232;GO:0044421;GO:0044422;GO:0044424;GO:0044428;GO:0044446;GO:0044464;GO:0065010;GO:0070062;GO:0071013	Probable ATP-dependent RNA helicase DDX5	P17844	DDX5
18.8767	18.7517	0	16.5713	19.7858	0	biological regulation;biosynthetic process;cellular biosynthetic process;cellular component assembly;cellular component assembly at cellular level;cellular component organization;cellular component organization at cellular level;cellular component organization or biogenesis;cellular component organization or biogenesis at cellular level;cellular macromolecular complex assembly;cellular macromolec…	adenyl nucleotide binding;adenyl ribonucleotide binding;ATP binding;ATPase activity;ATPase activity, coupled;ATP-dependent DNA helicase activity;ATP-dependent helicase activity;ATP-dependent RNA helicase activity;binding;catalytic activity;CTPase activity;DNA binding;DNA helicase activity;DNA-dependent ATPase activity;eukaryotic initiation factor 4E binding;GTPase activity;helicase activity;hydro…	cell part;cytoplasm;cytoplasmic part;extracellular membrane-bounded organelle;extracellular organelle;extracellular region part;extracellular vesicular exosome;intracellular membrane-bounded organelle;intracellular non-membrane-bounded organelle;intracellular organelle;intracellular organelle part;intracellular part;macromolecular complex;membrane;membrane-bounded organelle;membrane-bounded vesic…	biological regulation;biosynthetic process;cellular component assembly;cellular component organization;cellular macromolecular complex assembly;cellular metabolic process;cellular nitrogen compound metabolic process;cellular process;chromosome segregation;DNA geometric change;DNA metabolic process;immune system process;macromolecular complex assembly;macromolecule metabolic process;metabolic proc…	cell part;cytoplasm;extracellular organelle;intracellular membrane-bounded organelle;intracellular non-membrane-bounded organelle;intracellular organelle;macromolecular complex;membrane;nucleolus;nucleus;organelle;ribonucleoprotein complex;vesicle	RIG-I-like receptor signaling pathway	GO:0001558;GO:0001817;GO:0001819;GO:0002376;GO:0006139;GO:0006259;GO:0006351;GO:0006355;GO:0006357;GO:0006417;GO:0006446;GO:0006807;GO:0006917;GO:0006950;GO:0006952;GO:0006955;GO:0006970;GO:0007059;GO:0007165;GO:0008152;GO:0008624;GO:0008625;GO:0009058;GO:0009059;GO:0009607;GO:0009615;GO:0009628;GO:0009889;GO:0009890;GO:0009891;GO:0009892;GO:0009893;GO:0009987;GO:0010035;GO:0010466;GO:0010468;GO:…	GO:0000166;GO:0003676;GO:0003677;GO:0003678;GO:0003723;GO:0003724;GO:0003727;GO:0003729;GO:0003824;GO:0003924;GO:0004003;GO:0004004;GO:0004386;GO:0005488;GO:0005515;GO:0005524;GO:0008026;GO:0008094;GO:0008134;GO:0008143;GO:0008186;GO:0008190;GO:0016462;GO:0016787;GO:0016817;GO:0016818;GO:0016887;GO:0017076;GO:0017111;GO:0030554;GO:0031369;GO:0032553;GO:0032555;GO:0032559;GO:0035613;GO:0035639;GO:…	GO:0005634;GO:0005730;GO:0005737;GO:0005741;GO:0010494;GO:0016020;GO:0016604;GO:0016607;GO:0019867;GO:0030529;GO:0031090;GO:0031966;GO:0031968;GO:0031982;GO:0031988;GO:0032991;GO:0035770;GO:0043226;GO:0043227;GO:0043228;GO:0043229;GO:0043230;GO:0043231;GO:0043232;GO:0044421;GO:0044422;GO:0044424;GO:0044428;GO:0044429;GO:0044444;GO:0044446;GO:0044451;GO:0044464;GO:0065010;GO:0070062	ATP-dependent RNA helicase DDX3X	O00571	DDX3X
18.4853	18.7285	0	0	0	0	biological regulation;cell cycle arrest;cell cycle process;cellular macromolecule metabolic process;cellular metabolic process;cellular process;cellular protein metabolic process;dephosphorylation;macromolecule metabolic process;macromolecule modification;metabolic process;negative regulation of biological process;negative regulation of cell cycle;negative regulation of cellular process;peptidyl-…	binding;catalytic activity;cation binding;hydrolase activity;hydrolase activity, acting on ester bonds;ion binding;metal ion binding;phosphatase activity;phosphoprotein phosphatase activity;phosphoric ester hydrolase activity;protein serine/threonine phosphatase activity	cell part;cytoplasm;intracellular membrane-bounded organelle;intracellular organelle;intracellular organelle part;intracellular part;membrane-bounded organelle;nuclear part;nucleoplasm;nucleus;organelle;organelle part	biological regulation;cellular metabolic process;cellular process;macromolecule metabolic process;macromolecule modification;metabolic process;phosphorus metabolic process;primary metabolic process;protein dephosphorylation;protein metabolic process;protein modification process;regulation of cell cycle	cell part;cytoplasm;intracellular membrane-bounded organelle;intracellular organelle;nucleoplasm;nucleus;organelle		GO:0006464;GO:0006470;GO:0006793;GO:0006796;GO:0007050;GO:0008152;GO:0009987;GO:0016311;GO:0019538;GO:0022402;GO:0035970;GO:0043170;GO:0043412;GO:0044237;GO:0044238;GO:0044260;GO:0044267;GO:0045786;GO:0048519;GO:0048523;GO:0050789;GO:0050794;GO:0051726;GO:0065007	GO:0003824;GO:0004721;GO:0004722;GO:0005488;GO:0016787;GO:0016788;GO:0016791;GO:0042578;GO:0043167;GO:0043169;GO:0046872	GO:0005634;GO:0005654;GO:0005737;GO:0043226;GO:0043227;GO:0043229;GO:0043231;GO:0044422;GO:0044424;GO:0044428;GO:0044446;GO:0044464	Protein phosphatase 1G	O15355	PPM1G
18.4578	18.7248	18.0504	0	0	0	amine metabolic process;carboxylic acid metabolic process;cellular amine metabolic process;cellular amino acid metabolic process;cellular ketone metabolic process;cellular metabolic process;cellular modified amino acid metabolic process;cellular nitrogen compound metabolic process;cellular process;coenzyme metabolic process;cofactor metabolic process;heterocycle metabolic process;metabolic proces…	adenosylhomocysteinase activity;catalytic activity;hydrolase activity;hydrolase activity, acting on ether bonds;trialkylsulfonium hydrolase activity	cell part;cytoplasm;cytoplasmic membrane-bounded vesicle;cytoplasmic part;cytoplasmic vesicle;cytosol;extracellular membrane-bounded organelle;extracellular organelle;extracellular region part;extracellular vesicular exosome;intracellular membrane-bounded organelle;intracellular organelle;intracellular part;melanosome;membrane-bounded organelle;membrane-bounded vesicle;organelle;pigment granule;v…	amine metabolic process;cellular amino acid metabolic process;cellular ketone metabolic process;cellular metabolic process;cellular nitrogen compound metabolic process;cellular process;cofactor metabolic process;heterocycle metabolic process;metabolic process;nitrogen compound metabolic process;nucleobase-containing compound metabolic process;nucleobase-containing small molecule metabolic process…	cell part;cytoplasm;cytoplasmic membrane-bounded vesicle;cytosol;extracellular organelle;intracellular membrane-bounded organelle;intracellular organelle;organelle;vesicle	Cysteine and methionine metabolism	GO:0000096;GO:0006082;GO:0006139;GO:0006520;GO:0006575;GO:0006730;GO:0006732;GO:0006790;GO:0006805;GO:0006807;GO:0008152;GO:0009116;GO:0009119;GO:0009308;GO:0009987;GO:0019752;GO:0032259;GO:0033353;GO:0034641;GO:0042180;GO:0042278;GO:0043436;GO:0044106;GO:0044237;GO:0044238;GO:0044281;GO:0046128;GO:0046483;GO:0046500;GO:0051186;GO:0055086;GO:0072521	GO:0003824;GO:0004013;GO:0016787;GO:0016801;GO:0016802	GO:0005737;GO:0005829;GO:0016023;GO:0031410;GO:0031982;GO:0031988;GO:0042470;GO:0043226;GO:0043227;GO:0043229;GO:0043230;GO:0043231;GO:0044421;GO:0044424;GO:0044444;GO:0044464;GO:0048770;GO:0065010;GO:0070062	Adenosylhomocysteinase	P23526	SAHH
18.0851	18.7242	15.7624	0	0	0	biological regulation;biosynthetic process;cellular biosynthetic process;cellular macromolecule biosynthetic process;cellular macromolecule metabolic process;cellular metabolic process;cellular nitrogen compound metabolic process;cellular process;cellular response to stimulus;establishment of localization;establishment of localization in cell;gene expression;intracellular signal transduction;intr…		cell part;cytoplasm;cytoplasmic part;endoplasmic reticulum;intracellular membrane-bounded organelle;intracellular organelle;intracellular organelle part;intracellular part;membrane-bounded organelle;nuclear part;nucleoplasm;nucleus;organelle;organelle part;perinuclear region of cytoplasm	biological regulation;biosynthetic process;cellular metabolic process;cellular nitrogen compound metabolic process;cellular process;establishment of localization;macromolecule metabolic process;metabolic process;nitrogen compound metabolic process;nuclear transport;nucleobase-containing compound metabolic process;nucleocytoplasmic transport;primary metabolic process;response to stimulus;RNA metab…	cell part;cytoplasm;endoplasmic reticulum;intracellular membrane-bounded organelle;intracellular organelle;nucleoplasm;nucleus;organelle		GO:0006139;GO:0006351;GO:0006355;GO:0006807;GO:0006810;GO:0006913;GO:0007165;GO:0008152;GO:0009058;GO:0009059;GO:0009889;GO:0009987;GO:0010467;GO:0010468;GO:0010556;GO:0016070;GO:0019219;GO:0019222;GO:0031323;GO:0031326;GO:0032774;GO:0034641;GO:0034645;GO:0035556;GO:0043170;GO:0044237;GO:0044238;GO:0044249;GO:0044260;GO:0046907;GO:0050789;GO:0050794;GO:0050896;GO:0051169;GO:0051171;GO:0051234;GO:…		GO:0005634;GO:0005654;GO:0005737;GO:0005783;GO:0043226;GO:0043227;GO:0043229;GO:0043231;GO:0044422;GO:0044424;GO:0044428;GO:0044444;GO:0044446;GO:0044464;GO:0048471	Acidic leucine-rich nuclear phosphoprotein 32 family member A	P39687	AN32A
18.3945	18.682	20.5558	20.4364	0	0	alcohol biosynthetic process;alcohol catabolic process;alcohol metabolic process;aldehyde biosynthetic process;biological regulation;biosynthetic process;carbohydrate biosynthetic process;carbohydrate catabolic process;carbohydrate metabolic process;catabolic process;cellular aldehyde metabolic process;cellular biosynthetic process;cellular carbohydrate biosynthetic process;cellular carbohydrate …	binding;catalytic activity;cation binding;cofactor binding;identical protein binding;ion binding;metal ion binding;protein binding;protein dimerization activity;protein homodimerization activity;transferase activity;transferase activity, transferring aldehyde or ketonic groups;transketolase activity	cell part;cytoplasmic part;cytosol;extracellular membrane-bounded organelle;extracellular organelle;extracellular region part;extracellular vesicular exosome;intracellular membrane-bounded organelle;intracellular organelle;intracellular organelle part;intracellular part;membrane-bounded organelle;membrane-bounded vesicle;microbody;nuclear part;nucleoplasm;nucleus;organelle;organelle part;peroxiso…	alcohol metabolic process;biological regulation;biosynthetic process;carbohydrate metabolic process;catabolic process;cellular aldehyde metabolic process;cellular metabolic process;cellular nitrogen compound metabolic process;cellular process;cofactor metabolic process;energy reserve metabolic process;generation of precursor metabolites and energy;heterocycle metabolic process;metabolic process;n…	cell part;cytosol;extracellular organelle;intracellular membrane-bounded organelle;intracellular organelle;microbody;nucleoplasm;nucleus;organelle;peroxisome;vesicle	Biosynthesis of ansamycins;Carbon fixation in photosynthetic organisms;Pentose phosphate pathway	GO:0005975;GO:0005996;GO:0005997;GO:0005999;GO:0006006;GO:0006007;GO:0006066;GO:0006081;GO:0006091;GO:0006098;GO:0006112;GO:0006139;GO:0006732;GO:0006733;GO:0006739;GO:0006740;GO:0006753;GO:0006807;GO:0008152;GO:0009052;GO:0009056;GO:0009058;GO:0009117;GO:0009987;GO:0015980;GO:0016051;GO:0016052;GO:0019318;GO:0019320;GO:0019321;GO:0019322;GO:0019362;GO:0019637;GO:0019682;GO:0034637;GO:0034641;GO:…	GO:0003824;GO:0004802;GO:0005488;GO:0005515;GO:0016740;GO:0016744;GO:0042802;GO:0042803;GO:0043167;GO:0043169;GO:0046872;GO:0046983;GO:0048037	GO:0005634;GO:0005654;GO:0005777;GO:0005829;GO:0031982;GO:0031988;GO:0042579;GO:0043226;GO:0043227;GO:0043229;GO:0043230;GO:0043231;GO:0044421;GO:0044422;GO:0044424;GO:0044428;GO:0044444;GO:0044446;GO:0044464;GO:0065010;GO:0070062	Transketolase	P29401	TKT
18.6567	18.6706	19.7128	19.1169	0	14.8669	cellular macromolecule metabolic process;cellular metabolic process;cellular nitrogen compound metabolic process;cellular process;macromolecule metabolic process;metabolic process;mRNA metabolic process;mRNA processing;nitrogen compound metabolic process;nuclear mRNA splicing, via spliceosome;nucleic acid metabolic process;nucleobase-containing compound metabolic process;primary metabolic process…	adenyl nucleotide binding;adenyl ribonucleotide binding;ATP binding;ATPase activity;ATPase activity, coupled;ATP-dependent helicase activity;ATP-dependent RNA helicase activity;binding;catalytic activity;double-stranded RNA binding;helicase activity;hydrolase activity;hydrolase activity, acting on acid anhydrides;hydrolase activity, acting on acid anhydrides, in phosphorus-containing anhydrides;n…	cell part;cytoplasm;intracellular membrane-bounded organelle;intracellular non-membrane-bounded organelle;intracellular organelle;intracellular organelle part;intracellular part;macromolecular complex;membrane-bounded organelle;non-membrane-bounded organelle;nuclear part;nucleolus;nucleoplasm;nucleus;organelle;organelle part;ribonucleoprotein complex;spliceosomal complex;U12-type spliceosomal com…	cellular metabolic process;cellular nitrogen compound metabolic process;cellular process;macromolecule metabolic process;metabolic process;mRNA metabolic process;mRNA processing;nitrogen compound metabolic process;nucleobase-containing compound metabolic process;primary metabolic process;RNA metabolic process;RNA processing;RNA splicing	cell part;cytoplasm;intracellular membrane-bounded organelle;intracellular non-membrane-bounded organelle;intracellular organelle;macromolecular complex;nucleolus;nucleoplasm;nucleus;organelle;ribonucleoprotein complex;spliceosomal complex	Spliceosome	GO:0000375;GO:0000377;GO:0000398;GO:0006139;GO:0006396;GO:0006397;GO:0006807;GO:0008152;GO:0008380;GO:0009987;GO:0016070;GO:0016071;GO:0034641;GO:0043170;GO:0044237;GO:0044238;GO:0044260;GO:0090304	GO:0000166;GO:0003676;GO:0003723;GO:0003724;GO:0003725;GO:0003824;GO:0004004;GO:0004386;GO:0005488;GO:0005524;GO:0008026;GO:0008186;GO:0016462;GO:0016787;GO:0016817;GO:0016818;GO:0016887;GO:0017076;GO:0017111;GO:0030554;GO:0032553;GO:0032555;GO:0032559;GO:0035639;GO:0042623;GO:0070035	GO:0005634;GO:0005654;GO:0005681;GO:0005689;GO:0005730;GO:0005737;GO:0030529;GO:0032991;GO:0043226;GO:0043227;GO:0043228;GO:0043229;GO:0043231;GO:0043232;GO:0044422;GO:0044424;GO:0044428;GO:0044446;GO:0044464	Pre-mRNA-splicing factor ATP-dependent RNA helicase DHX15	O43143	DHX15
18.7563	18.6396	19.3386	19.2878	0	0	biological regulation;cell projection organization;cell surface receptor linked signaling pathway;cellular component organization;cellular component organization at cellular level;cellular component organization or biogenesis;cellular component organization or biogenesis at cellular level;cellular macromolecule metabolic process;cellular metabolic process;cellular process;cellular protein metabol…	arginine N-methyltransferase activity;binding;catalytic activity;histone methyltransferase activity;histone methyltransferase activity (H4-R3 specific);histone-arginine N-methyltransferase activity;identical protein binding;methyltransferase activity;N-methyltransferase activity;protein binding;protein methyltransferase activity;protein-arginine N-methyltransferase activity;protein-arginine omega…	cell part;cytoplasm;cytoplasmic part;cytosol;intracellular membrane-bounded organelle;intracellular organelle;intracellular organelle part;intracellular part;membrane-bounded organelle;nuclear part;nucleoplasm;nucleus;organelle;organelle part	biological regulation;cellular component organization;cellular metabolic process;cellular process;chromatin modification;chromatin organization;chromosome organization;histone modification;macromolecule metabolic process;macromolecule modification;metabolic process;one-carbon metabolic process;organelle organization;peptidyl-amino acid modification;primary metabolic process;protein alkylation;pro…	cell part;cytoplasm;cytosol;intracellular membrane-bounded organelle;intracellular organelle;nucleoplasm;nucleus;organelle		GO:0002682;GO:0006325;GO:0006355;GO:0006464;GO:0006479;GO:0006730;GO:0006996;GO:0007165;GO:0007166;GO:0008152;GO:0008213;GO:0009889;GO:0009987;GO:0010468;GO:0010556;GO:0016043;GO:0016568;GO:0016569;GO:0016570;GO:0016571;GO:0018193;GO:0018195;GO:0018216;GO:0019219;GO:0019222;GO:0019538;GO:0019919;GO:0030030;GO:0031175;GO:0031323;GO:0031326;GO:0032259;GO:0034969;GO:0035246;GO:0035247;GO:0043170;GO:…	GO:0003824;GO:0005488;GO:0005515;GO:0008168;GO:0008170;GO:0008276;GO:0008469;GO:0008757;GO:0016273;GO:0016274;GO:0016740;GO:0016741;GO:0035242;GO:0042054;GO:0042802;GO:0044020	GO:0005634;GO:0005654;GO:0005737;GO:0005829;GO:0043226;GO:0043227;GO:0043229;GO:0043231;GO:0044422;GO:0044424;GO:0044428;GO:0044444;GO:0044446;GO:0044464	Protein arginine N-methyltransferase 1	Q99873	ANM1
18.3628	18.6385	0	0	19.7664	19.2909			cell part;intracellular membrane-bounded organelle;intracellular organelle;intracellular part;membrane;membrane-bounded organelle;nucleus;organelle		cell part;intracellular membrane-bounded organelle;intracellular organelle;membrane;nucleus;organelle				GO:0005634;GO:0016020;GO:0043226;GO:0043227;GO:0043229;GO:0043231;GO:0044424;GO:0044464	Heterogeneous nuclear ribonucleoprotein U-like protein 2	Q1KMD3	HNRL2
18.7892	18.6091	16.57	0	18.6076	18.5405	biological regulation;cellular component assembly;cellular component organization;cellular component organization or biogenesis;cellular macromolecule metabolic process;cellular metabolic process;cellular nitrogen compound metabolic process;cellular process;gene expression;macromolecular complex assembly;macromolecular complex subunit organization;macromolecule metabolic process;metabolic process…	binding;nucleic acid binding;RNA binding	catalytic step 2 spliceosome;cell part;intracellular organelle part;intracellular part;macromolecular complex;nuclear part;nucleoplasm;organelle part;ribonucleoprotein complex;small nuclear ribonucleoprotein complex;spliceosomal complex;U12-type spliceosomal complex	biological regulation;cellular component assembly;cellular component organization;cellular metabolic process;cellular nitrogen compound metabolic process;cellular process;macromolecular complex assembly;macromolecule metabolic process;metabolic process;mRNA metabolic process;mRNA processing;nitrogen compound metabolic process;nucleobase-containing compound metabolic process;primary metabolic proc…	cell part;macromolecular complex;nucleoplasm;ribonucleoprotein complex;small nuclear ribonucleoprotein complex;spliceosomal complex	Spliceosome	GO:0000375;GO:0000377;GO:0000398;GO:0006139;GO:0006396;GO:0006397;GO:0006461;GO:0006807;GO:0008152;GO:0008380;GO:0009892;GO:0009894;GO:0009895;GO:0009987;GO:0010467;GO:0010605;GO:0016043;GO:0016070;GO:0016071;GO:0019222;GO:0022607;GO:0034641;GO:0042176;GO:0042177;GO:0043170;GO:0043933;GO:0044237;GO:0044238;GO:0044260;GO:0048519;GO:0050789;GO:0051246;GO:0051248;GO:0060255;GO:0065003;GO:0065007;GO:…	GO:0003676;GO:0003723;GO:0005488	GO:0005654;GO:0005681;GO:0005689;GO:0030529;GO:0030532;GO:0032991;GO:0044422;GO:0044424;GO:0044428;GO:0044446;GO:0044464;GO:0071013	Splicing factor 3B subunit 3	Q15393	SF3B3
17.9189	18.5877	20.019	19.7534	0	0	alcohol biosynthetic process;alcohol catabolic process;alcohol metabolic process;biosynthetic process;carbohydrate biosynthetic process;carbohydrate catabolic process;carbohydrate metabolic process;catabolic process;cellular biosynthetic process;cellular carbohydrate biosynthetic process;cellular carbohydrate catabolic process;cellular carbohydrate metabolic process;cellular metabolic process;cel…	binding;catalytic activity;enzyme binding;intramolecular oxidoreductase activity;intramolecular oxidoreductase activity, interconverting aldoses and ketoses;isomerase activity;protein binding;triose-phosphate isomerase activity;ubiquitin protein ligase binding	cell part;cytoplasmic part;cytosol;extracellular membrane-bounded organelle;extracellular organelle;extracellular region part;extracellular space;extracellular vesicular exosome;intracellular membrane-bounded organelle;intracellular organelle;intracellular part;membrane-bounded organelle;membrane-bounded vesicle;nucleus;organelle;vesicle	alcohol metabolic process;biosynthetic process;carbohydrate metabolic process;catabolic process;cellular metabolic process;cellular nitrogen compound metabolic process;cellular process;cofactor metabolic process;developmental process;heterocycle metabolic process;metabolic process;multicellular organismal development;multicellular organismal process;nitrogen compound metabolic process;nucleobase-…	cell part;cytosol;extracellular organelle;extracellular space;intracellular membrane-bounded organelle;intracellular organelle;nucleus;organelle;vesicle	Carbon fixation in photosynthetic organisms;Fructose and mannose metabolism;Glycolysis / Gluconeogenesis;Inositol phosphate metabolism	GO:0005975;GO:0005996;GO:0006006;GO:0006007;GO:0006066;GO:0006094;GO:0006098;GO:0006139;GO:0006732;GO:0006733;GO:0006739;GO:0006740;GO:0006753;GO:0006807;GO:0007275;GO:0008152;GO:0009056;GO:0009058;GO:0009117;GO:0009987;GO:0016051;GO:0016052;GO:0019318;GO:0019319;GO:0019320;GO:0019362;GO:0032501;GO:0032502;GO:0034637;GO:0034641;GO:0044237;GO:0044238;GO:0044249;GO:0044262;GO:0044275;GO:0044281;GO:…	GO:0003824;GO:0004807;GO:0005488;GO:0005515;GO:0016853;GO:0016860;GO:0016861;GO:0019899;GO:0031625	GO:0005615;GO:0005634;GO:0005829;GO:0031982;GO:0031988;GO:0043226;GO:0043227;GO:0043229;GO:0043230;GO:0043231;GO:0044421;GO:0044424;GO:0044444;GO:0044464;GO:0065010;GO:0070062	Triosephosphate isomerase	P60174	TPIS
18.2484	18.5842	19.3522	19.6178	18.3085	0	anatomical structure development;anatomical structure homeostasis;biological regulation;biosynthetic process;catabolic process;cell killing;cell proliferation;cellular biosynthetic process;cellular catabolic process;cellular macromolecule metabolic process;cellular metabolic process;cellular nitrogen compound metabolic process;cellular process;cellular response to chemical stimulus;cellular respo…	antioxidant activity;binding;catalytic activity;cation binding;heme binding;ion binding;iron ion binding;metal ion binding;oxidoreductase activity;oxidoreductase activity, acting on paired donors, with incorporation or reduction of molecular oxygen;oxidoreductase activity, acting on peroxide as acceptor;peroxidase activity;peroxiredoxin activity;tetrapyrrole binding;thioredoxin peroxidase activit…	cell part;chromatin;chromosomal part;cytoplasm;cytoplasmic membrane-bounded vesicle;cytoplasmic part;cytoplasmic vesicle;cytosol;euchromatin;extracellular membrane-bounded organelle;extracellular organelle;extracellular region part;extracellular space;extracellular vesicular exosome;intracellular membrane-bounded organelle;intracellular non-membrane-bounded organelle;intracellular organelle;intra…	anatomical structure development;biological regulation;biosynthetic process;catabolic process;cell killing;cell proliferation;cellular metabolic process;cellular nitrogen compound metabolic process;cellular process;developmental process;homeostatic process;immune system process;macromolecule metabolic process;metabolic process;nitrogen compound metabolic process;nucleobase-containing compound met…	cell part;cytoplasm;cytoplasmic membrane-bounded vesicle;cytosol;extracellular organelle;extracellular space;intracellular membrane-bounded organelle;intracellular non-membrane-bounded organelle;intracellular organelle;nucleolus;nucleus;organelle;vesicle	Peroxisome	GO:0000302;GO:0000303;GO:0000305;GO:0001501;GO:0001894;GO:0001895;GO:0001906;GO:0001909;GO:0002228;GO:0002252;GO:0002376;GO:0002443;GO:0002449;GO:0006139;GO:0006352;GO:0006367;GO:0006801;GO:0006807;GO:0006917;GO:0006950;GO:0006952;GO:0006955;GO:0006979;GO:0008152;GO:0008283;GO:0009056;GO:0009058;GO:0009966;GO:0009987;GO:0010035;GO:0010467;GO:0010627;GO:0010941;GO:0010942;GO:0012502;GO:0016070;GO:…	GO:0003824;GO:0004601;GO:0005488;GO:0005506;GO:0008379;GO:0016209;GO:0016491;GO:0016684;GO:0016705;GO:0020037;GO:0043167;GO:0043169;GO:0046872;GO:0046906;GO:0046914;GO:0051920	GO:0000785;GO:0000790;GO:0000791;GO:0005615;GO:0005634;GO:0005719;GO:0005730;GO:0005737;GO:0005759;GO:0005782;GO:0005829;GO:0016023;GO:0031410;GO:0031907;GO:0031974;GO:0031982;GO:0031988;GO:0042470;GO:0043226;GO:0043227;GO:0043228;GO:0043229;GO:0043230;GO:0043231;GO:0043232;GO:0043233;GO:0044421;GO:0044422;GO:0044424;GO:0044427;GO:0044428;GO:0044429;GO:0044438;GO:0044439;GO:0044444;GO:0044446;GO:…	Peroxiredoxin-1	Q06830	PRDX1
18.1645	18.4945	0	15.8204	0	0	biological regulation;cellular component assembly;cellular component assembly at cellular level;cellular component organization;cellular component organization at cellular level;cellular component organization or biogenesis;cellular component organization or biogenesis at cellular level;cellular macromolecular complex assembly;cellular macromolecular complex subunit organization;cellular macromol…	acetyltransferase activity;catalytic activity;H4 histone acetyltransferase activity;histone acetyltransferase activity;lysine N-acetyltransferase activity;N-acetyltransferase activity;N-acyltransferase activity;transferase activity;transferase activity, transferring acyl groups;transferase activity, transferring acyl groups other than amino-acyl groups	cell part;chromatin;chromosomal part;cytoplasm;intracellular membrane-bounded organelle;intracellular organelle;intracellular organelle part;intracellular part;macromolecular complex;membrane-bounded organelle;nuclear chromatin;nuclear chromosome part;nuclear matrix;nuclear part;nucleoplasm;nucleus;organelle;organelle part;protein complex	biological regulation;cellular component assembly;cellular component organization;cellular macromolecular complex assembly;cellular metabolic process;cellular nitrogen compound metabolic process;cellular process;chromatin modification;chromatin organization;chromosome organization;DNA metabolic process;DNA packaging;gene silencing;histone modification;macromolecular complex assembly;macromolecule…	cell part;cytoplasm;intracellular membrane-bounded organelle;intracellular organelle;macromolecular complex;nucleoplasm;nucleus;organelle;protein complex		GO:0006139;GO:0006259;GO:0006323;GO:0006325;GO:0006333;GO:0006334;GO:0006335;GO:0006336;GO:0006342;GO:0006348;GO:0006355;GO:0006464;GO:0006473;GO:0006475;GO:0006807;GO:0006996;GO:0007584;GO:0008152;GO:0009605;GO:0009889;GO:0009890;GO:0009892;GO:0009987;GO:0009991;GO:0010468;GO:0010556;GO:0010558;GO:0010605;GO:0010629;GO:0016043;GO:0016458;GO:0016568;GO:0016569;GO:0016570;GO:0016573;GO:0018193;GO:…	GO:0003824;GO:0004402;GO:0004468;GO:0008080;GO:0010485;GO:0016407;GO:0016410;GO:0016740;GO:0016746;GO:0016747	GO:0000785;GO:0000790;GO:0005634;GO:0005654;GO:0005737;GO:0016363;GO:0032991;GO:0043226;GO:0043227;GO:0043229;GO:0043231;GO:0043234;GO:0044422;GO:0044424;GO:0044427;GO:0044428;GO:0044446;GO:0044454;GO:0044464	Histone acetyltransferase type B catalytic subunit	O14929	HAT1
17.7062	18.4778	16.3595	0	0	0	biological regulation;cellular process;cellular response to stimulus;establishment of localization;establishment of localization in cell;intracellular transport;regulation of biological process;regulation of catalytic activity;regulation of cellular process;regulation of metabolic process;regulation of molecular function;response to stimulus;signal transduction;transport;viral reproduction	binding;enzyme activator activity;enzyme binding;enzyme regulator activity;GDP-dissociation inhibitor activity;GTPase activator activity;GTPase binding;GTPase regulator activity;nucleoside-triphosphatase regulator activity;protein binding;Ran GTPase binding;Ras GTPase binding;small GTPase binding;small GTPase regulator activity	cell part;cytoplasm;envelope;intracellular membrane-bounded organelle;intracellular organelle;intracellular organelle part;intracellular part;membrane-bounded organelle;nuclear envelope;nuclear part;nucleus;organelle;organelle envelope;organelle part	biological regulation;cellular process;establishment of localization;response to stimulus;signal transduction;transport;viral reproduction	cell part;cytoplasm;intracellular membrane-bounded organelle;intracellular organelle;nuclear envelope;nucleus;organelle		GO:0006810;GO:0007165;GO:0009987;GO:0016032;GO:0019222;GO:0046907;GO:0050789;GO:0050790;GO:0050794;GO:0050896;GO:0051234;GO:0051649;GO:0051716;GO:0065007;GO:0065009	GO:0005083;GO:0005092;GO:0005096;GO:0005488;GO:0005515;GO:0008047;GO:0008536;GO:0017016;GO:0019899;GO:0030234;GO:0030695;GO:0031267;GO:0051020;GO:0060589	GO:0005634;GO:0005635;GO:0005737;GO:0031967;GO:0031975;GO:0043226;GO:0043227;GO:0043229;GO:0043231;GO:0044422;GO:0044424;GO:0044428;GO:0044446;GO:0044464	Ran-specific GTPase-activating protein	P43487	RANG
18.6103	18.4598	17.3642	0	19.2482	0	cellular component assembly;cellular component assembly at cellular level;cellular component organization;cellular component organization at cellular level;cellular component organization or biogenesis;cellular component organization or biogenesis at cellular level;cellular macromolecular complex assembly;cellular macromolecular complex subunit organization;cellular macromolecule metabolic proces…		catalytic step 2 spliceosome;cell part;cytoplasmic part;cytosol;extracellular membrane-bounded organelle;extracellular organelle;extracellular region part;extracellular vesicular exosome;intracellular organelle part;intracellular part;macromolecular complex;membrane-bounded organelle;membrane-bounded vesicle;methylosome;methyltransferase complex;nuclear part;nucleoplasm;organelle;organelle part;p…	cellular component assembly;cellular component organization;cellular macromolecular complex assembly;cellular metabolic process;cellular nitrogen compound metabolic process;cellular process;macromolecular complex assembly;macromolecule metabolic process;metabolic process;mRNA metabolic process;mRNA processing;nitrogen compound metabolic process;nucleobase-containing compound metabolic process;pri…	cell part;cytosol;extracellular organelle;macromolecular complex;nucleoplasm;organelle;protein complex;ribonucleoprotein complex;small nuclear ribonucleoprotein complex;spliceosomal complex;vesicle	Spliceosome	GO:0000245;GO:0000375;GO:0000377;GO:0000387;GO:0000398;GO:0006139;GO:0006396;GO:0006397;GO:0006807;GO:0008152;GO:0008380;GO:0009987;GO:0010467;GO:0016043;GO:0016070;GO:0016071;GO:0022607;GO:0022618;GO:0034621;GO:0034622;GO:0034641;GO:0034660;GO:0043170;GO:0043933;GO:0044237;GO:0044238;GO:0044260;GO:0065003;GO:0071826;GO:0071840;GO:0071841;GO:0071842;GO:0071844;GO:0090304		GO:0005654;GO:0005681;GO:0005685;GO:0005687;GO:0005689;GO:0005829;GO:0030529;GO:0030532;GO:0031982;GO:0031988;GO:0032991;GO:0034708;GO:0034709;GO:0034715;GO:0034719;GO:0043226;GO:0043227;GO:0043230;GO:0043234;GO:0044421;GO:0044422;GO:0044424;GO:0044428;GO:0044444;GO:0044446;GO:0044464;GO:0065010;GO:0070062;GO:0071013	Small nuclear ribonucleoprotein Sm D2	P62316	SMD2
18.7626	18.45	0	0	19.4466	0	cellular macromolecule metabolic process;cellular metabolic process;cellular nitrogen compound metabolic process;cellular process;gene expression;macromolecule metabolic process;metabolic process;mRNA metabolic process;mRNA processing;nitrogen compound metabolic process;nuclear mRNA splicing, via spliceosome;nucleic acid metabolic process;nucleobase-containing compound metabolic process;primary m…	binding;DNA binding;nucleic acid binding;nucleotide binding;regulatory region DNA binding;regulatory region nucleic acid binding;RNA binding;transcription regulatory region DNA binding	cell part;cytoplasm;extracellular membrane-bounded organelle;extracellular organelle;extracellular region part;extracellular vesicular exosome;intracellular membrane-bounded organelle;intracellular organelle;intracellular organelle part;intracellular part;macromolecular complex;membrane;membrane-bounded organelle;membrane-bounded vesicle;nuclear part;nucleoplasm;nucleus;organelle;organelle part;r…	cellular metabolic process;cellular nitrogen compound metabolic process;cellular process;macromolecule metabolic process;metabolic process;mRNA metabolic process;mRNA processing;nitrogen compound metabolic process;nucleobase-containing compound metabolic process;primary metabolic process;RNA metabolic process;RNA processing;RNA splicing	cell part;cytoplasm;extracellular organelle;intracellular membrane-bounded organelle;intracellular organelle;macromolecular complex;membrane;nucleoplasm;nucleus;organelle;ribonucleoprotein complex;vesicle		GO:0000375;GO:0000377;GO:0000398;GO:0006139;GO:0006396;GO:0006397;GO:0006807;GO:0008152;GO:0008380;GO:0009987;GO:0010467;GO:0016070;GO:0016071;GO:0034641;GO:0043170;GO:0044237;GO:0044238;GO:0044260;GO:0090304	GO:0000166;GO:0000975;GO:0001067;GO:0003676;GO:0003677;GO:0003723;GO:0005488;GO:0044212	GO:0005634;GO:0005654;GO:0005737;GO:0016020;GO:0030529;GO:0031982;GO:0031988;GO:0032991;GO:0043226;GO:0043227;GO:0043229;GO:0043230;GO:0043231;GO:0044421;GO:0044422;GO:0044424;GO:0044428;GO:0044446;GO:0044464;GO:0065010;GO:0070062	Heterogeneous nuclear ribonucleoprotein L	P14866	HNRPL
18.7496	18.4326	17.1925	0	18.8657	18.5799	cellular macromolecule metabolic process;cellular metabolic process;cellular nitrogen compound metabolic process;cellular process;gene expression;macromolecule metabolic process;metabolic process;mRNA metabolic process;mRNA processing;nitrogen compound metabolic process;nuclear mRNA splicing, via spliceosome;nucleic acid metabolic process;nucleobase-containing compound metabolic process;primary m…		catalytic step 2 spliceosome;cell part;intracellular organelle part;intracellular part;macromolecular complex;nuclear part;nucleoplasm;organelle part;ribonucleoprotein complex;spliceosomal complex;U12-type spliceosomal complex	cellular metabolic process;cellular nitrogen compound metabolic process;cellular process;macromolecule metabolic process;metabolic process;mRNA metabolic process;mRNA processing;nitrogen compound metabolic process;nucleobase-containing compound metabolic process;primary metabolic process;RNA metabolic process;RNA processing;RNA splicing;viral reproduction	cell part;macromolecular complex;nucleoplasm;ribonucleoprotein complex;spliceosomal complex	Spliceosome	GO:0000375;GO:0000377;GO:0000398;GO:0006139;GO:0006396;GO:0006397;GO:0006807;GO:0008152;GO:0008380;GO:0009987;GO:0010467;GO:0016032;GO:0016070;GO:0016071;GO:0034641;GO:0043170;GO:0044237;GO:0044238;GO:0044260;GO:0090304		GO:0005654;GO:0005681;GO:0005689;GO:0030529;GO:0032991;GO:0044422;GO:0044424;GO:0044428;GO:0044446;GO:0044464;GO:0071013	Splicing factor 3B subunit 2	Q13435	SF3B2
18.3755	18.3907	0	16.6057	0	0	acetyl-CoA metabolic process;acyl-CoA biosynthetic process;acyl-CoA metabolic process;acylglycerol biosynthetic process;acylglycerol metabolic process;amine metabolic process;biological regulation;biosynthetic process;carboxylic acid biosynthetic process;carboxylic acid metabolic process;cell differentiation;cellular amine metabolic process;cellular amino acid metabolic process;cellular biosynthe…	[acyl-carrier-protein] S-acetyltransferase activity;[acyl-carrier-protein] S-malonyltransferase activity;3-hydroxyacyl-[acyl-carrier-protein] dehydratase activity;3-hydroxyoctanoyl-[acyl-carrier-protein] dehydratase activity;3-hydroxypalmitoyl-[acyl-carrier-protein] dehydratase activity;3-oxoacyl-[acyl-carrier-protein] reductase (NADPH) activity;3-oxoacyl-[acyl-carrier-protein] synthase activity;…	cell part;cytoplasm;cytoplasmic membrane-bounded vesicle;cytoplasmic part;cytoplasmic vesicle;cytosol;extracellular membrane-bounded organelle;extracellular organelle;extracellular region part;extracellular vesicular exosome;glycogen granule;Golgi apparatus;intracellular membrane-bounded organelle;intracellular organelle;intracellular part;melanosome;membrane;membrane-bounded organelle;membrane-b…	amine metabolic process;biological regulation;biosynthetic process;cell differentiation;cellular amino acid metabolic process;cellular ketone metabolic process;cellular lipid metabolic process;cellular metabolic process;cellular nitrogen compound metabolic process;cellular process;cofactor metabolic process;developmental process;energy reserve metabolic process;generation of precursor metabolites…	cell part;cytoplasm;cytoplasmic membrane-bounded vesicle;cytosol;extracellular organelle;Golgi apparatus;intracellular membrane-bounded organelle;intracellular organelle;membrane;mitochondrion;organelle;plasma membrane;vesicle	Fatty acid biosynthesis;Insulin signaling pathway	GO:0001649;GO:0006082;GO:0006084;GO:0006091;GO:0006112;GO:0006520;GO:0006575;GO:0006629;GO:0006631;GO:0006633;GO:0006637;GO:0006638;GO:0006639;GO:0006641;GO:0006662;GO:0006732;GO:0006766;GO:0006767;GO:0006807;GO:0008152;GO:0008610;GO:0009058;GO:0009108;GO:0009308;GO:0009893;GO:0009987;GO:0010033;GO:0015939;GO:0015980;GO:0016053;GO:0018904;GO:0019222;GO:0019432;GO:0019752;GO:0030154;GO:0031323;GO:…	GO:0000166;GO:0003824;GO:0004312;GO:0004313;GO:0004314;GO:0004315;GO:0004316;GO:0004317;GO:0004319;GO:0004320;GO:0005488;GO:0008144;GO:0008270;GO:0016295;GO:0016296;GO:0016297;GO:0016407;GO:0016417;GO:0016418;GO:0016419;GO:0016420;GO:0016491;GO:0016614;GO:0016616;GO:0016627;GO:0016628;GO:0016740;GO:0016746;GO:0016747;GO:0016787;GO:0016788;GO:0016790;GO:0016829;GO:0016835;GO:0016836;GO:0019171;GO:…	GO:0005737;GO:0005739;GO:0005794;GO:0005829;GO:0005886;GO:0016020;GO:0016023;GO:0031410;GO:0031982;GO:0031988;GO:0042470;GO:0042587;GO:0043226;GO:0043227;GO:0043229;GO:0043230;GO:0043231;GO:0044421;GO:0044424;GO:0044444;GO:0044464;GO:0048770;GO:0065010;GO:0070062	[Acyl-carrier-protein] S-acetyltransferase;[Acyl-carrier-protein] S-malonyltransferase;3-hydroxyacyl-[acyl-carrier-protein] dehydratase;3-oxoacyl-[acyl-carrier-protein] reductase;3-oxoacyl-[acyl-carrier-protein] synthase;Enoyl-[acyl-carrier-protein] reductase;Fatty acid synthase;Oleoyl-[acyl-carrier-protein] hydrolase	P49327	FAS
18.4986	18.387	0	18.2744	18.8029	18.7561	amine biosynthetic process;amine metabolic process;anatomical structure development;aspartate family amino acid metabolic process;biological regulation;biosynthetic process;brain development;carboxylic acid biosynthetic process;carboxylic acid metabolic process;cell cycle arrest;cell cycle process;cell development;cell projection organization;cellular amine metabolic process;cellular amino acid b…	binding;catalytic activity;coenzyme binding;cofactor binding;electron carrier activity;NAD binding;nucleotide binding;oxidoreductase activity;oxidoreductase activity, acting on CH-OH group of donors;oxidoreductase activity, acting on the CH-OH group of donors, NAD or NADP as acceptor;phosphoglycerate dehydrogenase activity	cell part;cytoplasmic part;cytosol;extracellular membrane-bounded organelle;extracellular organelle;extracellular region part;extracellular vesicular exosome;intracellular part;membrane-bounded organelle;membrane-bounded vesicle;organelle;vesicle	amine metabolic process;anatomical structure development;biological regulation;biosynthetic process;cell development;cellular amino acid metabolic process;cellular component organization;cellular ketone metabolic process;cellular metabolic process;cellular nitrogen compound metabolic process;cellular process;developmental process;metabolic process;nitrogen compound metabolic process;organic acid …	cell part;cytosol;extracellular organelle;organelle;vesicle	Glycine, serine and threonine metabolism;Methane metabolism	GO:0006082;GO:0006520;GO:0006541;GO:0006544;GO:0006563;GO:0006564;GO:0006566;GO:0006575;GO:0006790;GO:0006807;GO:0007050;GO:0007420;GO:0008152;GO:0008652;GO:0009058;GO:0009064;GO:0009066;GO:0009069;GO:0009070;GO:0009308;GO:0009309;GO:0009448;GO:0009987;GO:0010468;GO:0016043;GO:0016053;GO:0019222;GO:0019530;GO:0019752;GO:0021510;GO:0021782;GO:0021915;GO:0022402;GO:0030030;GO:0031175;GO:0032502;GO:…	GO:0000166;GO:0003824;GO:0004617;GO:0005488;GO:0009055;GO:0016491;GO:0016614;GO:0016616;GO:0048037;GO:0050662;GO:0051287	GO:0005829;GO:0031982;GO:0031988;GO:0043226;GO:0043227;GO:0043230;GO:0044421;GO:0044424;GO:0044444;GO:0044464;GO:0065010;GO:0070062	D-3-phosphoglycerate dehydrogenase	O43175	SERA
18.4597	18.3828	18.341	0	15.9388	0	biological regulation;catabolic process;cellular catabolic process;cellular component organization;cellular component organization at cellular level;cellular component organization or biogenesis;cellular component organization or biogenesis at cellular level;cellular macromolecule catabolic process;cellular macromolecule metabolic process;cellular metabolic process;cellular nitrogen compound meta…	binding;catalytic activity;cysteine-type endopeptidase activity;cysteine-type peptidase activity;endopeptidase activity;enzyme binding;hydrolase activity;p53 binding;peptidase activity;peptidase activity, acting on L-amino acid peptides;protein binding;protein C-terminus binding;small conjugating protein-specific protease activity;transcription factor binding;ubiquitin protein ligase binding;ubiq…	cell part;cytoplasmic part;cytosol;intracellular membrane-bounded organelle;intracellular organelle;intracellular organelle part;intracellular part;membrane-bounded organelle;nuclear body;nuclear part;nucleoplasm part;nucleus;organelle;organelle part;PML body	biological regulation;catabolic process;cellular component organization;cellular metabolic process;cellular nitrogen compound metabolic process;cellular process;chromatin modification;chromatin organization;chromosome organization;developmental process;DNA metabolic process;DNA repair;histone modification;macromolecule metabolic process;macromolecule modification;metabolic process;multicellular o…	cell part;cytosol;intracellular membrane-bounded organelle;intracellular organelle;nucleus;organelle		GO:0006139;GO:0006259;GO:0006281;GO:0006283;GO:0006289;GO:0006325;GO:0006355;GO:0006464;GO:0006508;GO:0006511;GO:0006807;GO:0006950;GO:0006974;GO:0006996;GO:0007275;GO:0008152;GO:0009056;GO:0009057;GO:0009889;GO:0009894;GO:0009987;GO:0010216;GO:0010468;GO:0010498;GO:0010556;GO:0016032;GO:0016043;GO:0016568;GO:0016569;GO:0016570;GO:0016578;GO:0016579;GO:0019219;GO:0019222;GO:0019538;GO:0019941;GO:…	GO:0002039;GO:0003824;GO:0004175;GO:0004197;GO:0004843;GO:0005488;GO:0005515;GO:0008022;GO:0008134;GO:0008233;GO:0008234;GO:0016787;GO:0019783;GO:0019899;GO:0031625;GO:0070011	GO:0005634;GO:0005829;GO:0016604;GO:0016605;GO:0043226;GO:0043227;GO:0043229;GO:0043231;GO:0044422;GO:0044424;GO:0044428;GO:0044444;GO:0044446;GO:0044451;GO:0044464	Ubiquitin carboxyl-terminal hydrolase 7	Q93009	UBP7
17.1222	18.3764	17.0627	0	0	0	anatomical structure morphogenesis;biological regulation;biosynthetic process;catabolic process;cell surface receptor linked signaling pathway;cellular biosynthetic process;cellular catabolic process;cellular macromolecule biosynthetic process;cellular macromolecule catabolic process;cellular macromolecule metabolic process;cellular metabolic process;cellular nitrogen compound metabolic process;c…	adenyl nucleotide binding;adenyl ribonucleotide binding;ATP binding;ATPase activity;ATPase activity, coupled;ATP-dependent helicase activity;ATP-dependent RNA helicase activity;binding;catalytic activity;double-stranded RNA binding;helicase activity;hydrolase activity;hydrolase activity, acting on acid anhydrides;hydrolase activity, acting on acid anhydrides, in phosphorus-containing anhydrides;m…	cell part;cytoplasm;cytoplasmic part;cytosol;eukaryotic translation initiation factor 4F complex;extracellular membrane-bounded organelle;extracellular organelle;extracellular region part;extracellular vesicular exosome;intracellular non-membrane-bounded organelle;intracellular organelle;intracellular organelle part;intracellular part;macromolecular complex;membrane;membrane-bounded organelle;mem…	anatomical structure morphogenesis;biological regulation;biosynthetic process;catabolic process;cellular metabolic process;cellular nitrogen compound metabolic process;cellular process;developmental process;macromolecule metabolic process;metabolic process;mRNA metabolic process;mRNA processing;nitrogen compound metabolic process;nucleobase-containing compound metabolic process;primary metabolic …	cell part;cytoplasm;cytosol;extracellular organelle;intracellular non-membrane-bounded organelle;intracellular organelle;macromolecular complex;membrane;nucleolus;organelle;protein complex;vesicle	RNA transport	GO:0000288;GO:0000289;GO:0000956;GO:0006139;GO:0006396;GO:0006397;GO:0006401;GO:0006402;GO:0006412;GO:0006413;GO:0006807;GO:0007165;GO:0007166;GO:0008152;GO:0009056;GO:0009057;GO:0009058;GO:0009059;GO:0009653;GO:0009887;GO:0009987;GO:0010033;GO:0010467;GO:0010468;GO:0010501;GO:0016032;GO:0016070;GO:0016071;GO:0019221;GO:0019222;GO:0019538;GO:0031099;GO:0031100;GO:0031123;GO:0031124;GO:0032502;GO:…	GO:0000166;GO:0000339;GO:0003676;GO:0003723;GO:0003724;GO:0003725;GO:0003729;GO:0003743;GO:0003824;GO:0004004;GO:0004386;GO:0005488;GO:0005524;GO:0008026;GO:0008135;GO:0008186;GO:0016462;GO:0016787;GO:0016817;GO:0016818;GO:0016887;GO:0017076;GO:0017111;GO:0030554;GO:0032553;GO:0032555;GO:0032559;GO:0035639;GO:0042623;GO:0070035	GO:0005730;GO:0005737;GO:0005829;GO:0016020;GO:0016281;GO:0031982;GO:0031988;GO:0032991;GO:0043226;GO:0043227;GO:0043228;GO:0043229;GO:0043230;GO:0043232;GO:0043234;GO:0044421;GO:0044422;GO:0044424;GO:0044428;GO:0044444;GO:0044446;GO:0044464;GO:0065010;GO:0070062	Eukaryotic initiation factor 4A-I	P60842	IF4A1
18.5805	18.3627	18.2957	0	0	0	biosynthetic process;cellular aromatic compound metabolic process;cellular biosynthetic process;cellular metabolic process;cellular nitrogen compound biosynthetic process;cellular nitrogen compound metabolic process;cellular process;'de novo' IMP biosynthetic process;heterocycle biosynthetic process;heterocycle metabolic process;IMP biosynthetic process;IMP metabolic process;metabolic process;nit…	acid-amino acid ligase activity;adenyl nucleotide binding;adenyl ribonucleotide binding;ATP binding;binding;carbon-carbon lyase activity;carboxy-lyase activity;catalytic activity;identical protein binding;ligase activity;ligase activity, forming carbon-nitrogen bonds;lyase activity;nucleotide binding;phosphoribosylaminoimidazole carboxylase activity;phosphoribosylaminoimidazolesuccinocarboxamide …	cell part;cytoplasmic part;cytosol;extracellular membrane-bounded organelle;extracellular organelle;extracellular region part;extracellular vesicular exosome;intracellular part;membrane;membrane-bounded organelle;membrane-bounded vesicle;organelle;vesicle	biosynthetic process;cellular aromatic compound metabolic process;cellular metabolic process;cellular nitrogen compound metabolic process;cellular process;heterocycle metabolic process;metabolic process;nitrogen compound metabolic process;nucleobase-containing compound metabolic process;nucleobase-containing small molecule metabolic process;nucleotide metabolic process;pigment metabolic process;p…	cell part;cytosol;extracellular organelle;membrane;organelle;vesicle	Purine metabolism	GO:0006139;GO:0006144;GO:0006163;GO:0006164;GO:0006188;GO:0006189;GO:0006725;GO:0006753;GO:0006807;GO:0008152;GO:0009058;GO:0009112;GO:0009113;GO:0009117;GO:0009123;GO:0009124;GO:0009126;GO:0009127;GO:0009150;GO:0009152;GO:0009156;GO:0009161;GO:0009165;GO:0009167;GO:0009168;GO:0009259;GO:0009260;GO:0009987;GO:0018130;GO:0034641;GO:0034654;GO:0042440;GO:0044237;GO:0044238;GO:0044249;GO:0044271;GO:…	GO:0000166;GO:0003824;GO:0004638;GO:0004639;GO:0005488;GO:0005515;GO:0005524;GO:0016829;GO:0016830;GO:0016831;GO:0016874;GO:0016879;GO:0016881;GO:0017076;GO:0030554;GO:0032553;GO:0032555;GO:0032559;GO:0035639;GO:0042802	GO:0005829;GO:0016020;GO:0031982;GO:0031988;GO:0043226;GO:0043227;GO:0043230;GO:0044421;GO:0044424;GO:0044444;GO:0044464;GO:0065010;GO:0070062	Multifunctional protein ADE2;Phosphoribosylaminoimidazole carboxylase;Phosphoribosylaminoimidazole-succinocarboxamide synthase	P22234	PUR6
18.4355	18.3622	0	16.1115	0	0	biological regulation;biosynthetic process;cell differentiation;cellular biosynthetic process;cellular component assembly;cellular component assembly at cellular level;cellular component organization;cellular component organization at cellular level;cellular component organization or biogenesis;cellular component organization or biogenesis at cellular level;cellular developmental process;cellular…	binding;cation binding;ion binding;metal ion binding;nucleic acid binding;protein binding transcription factor activity;RNA binding;transcription cofactor activity;transcription corepressor activity;transcription factor binding transcription factor activity;transition metal ion binding;zinc ion binding	cell part;cytoplasmic part;intracellular membrane-bounded organelle;intracellular non-membrane-bounded organelle;intracellular organelle;intracellular organelle part;intracellular part;macromolecular complex;membrane-bounded organelle;non-membrane-bounded organelle;nuclear part;nucleoplasm;nucleus;organelle;organelle part;ribonucleoprotein complex;ribosome;spliceosomal complex	biological regulation;biosynthetic process;cell differentiation;cellular component assembly;cellular component organization;cellular macromolecular complex assembly;cellular metabolic process;cellular nitrogen compound metabolic process;cellular process;developmental process;macromolecular complex assembly;macromolecule metabolic process;metabolic process;mRNA metabolic process;mRNA processing;ni…	cell part;intracellular membrane-bounded organelle;intracellular non-membrane-bounded organelle;intracellular organelle;macromolecular complex;nucleoplasm;nucleus;organelle;ribonucleoprotein complex;ribosome;spliceosomal complex		GO:0000245;GO:0000375;GO:0000377;GO:0000389;GO:0000398;GO:0003006;GO:0006139;GO:0006351;GO:0006355;GO:0006376;GO:0006396;GO:0006397;GO:0006807;GO:0007530;GO:0008152;GO:0008285;GO:0008380;GO:0009058;GO:0009059;GO:0009889;GO:0009987;GO:0010468;GO:0010556;GO:0016043;GO:0016070;GO:0016071;GO:0019216;GO:0019218;GO:0019219;GO:0019222;GO:0022414;GO:0022607;GO:0022618;GO:0030154;GO:0030238;GO:0031323;GO:…	GO:0000988;GO:0000989;GO:0003676;GO:0003712;GO:0003714;GO:0003723;GO:0005488;GO:0008270;GO:0043167;GO:0043169;GO:0046872;GO:0046914	GO:0005634;GO:0005654;GO:0005681;GO:0005840;GO:0030529;GO:0032991;GO:0043226;GO:0043227;GO:0043228;GO:0043229;GO:0043231;GO:0043232;GO:0044422;GO:0044424;GO:0044428;GO:0044444;GO:0044446;GO:0044464	Splicing factor 1	Q15637	SF01
18.5021	18.3524	16.4024	0	17.7315	0	biosynthetic process;cellular biosynthetic process;cellular component assembly;cellular component assembly at cellular level;cellular component organization;cellular component organization at cellular level;cellular component organization or biogenesis;cellular component organization or biogenesis at cellular level;cellular macromolecular complex assembly;cellular macromolecular complex subunit o…	binding;nucleic acid binding;RNA binding	catalytic step 2 spliceosome;cell part;cytoplasmic part;cytosol;intracellular organelle part;intracellular part;macromolecular complex;methylosome;methyltransferase complex;nuclear part;nucleoplasm;organelle part;pICln-Sm protein complex;protein complex;ribonucleoprotein complex;small nuclear ribonucleoprotein complex;small nucleolar ribonucleoprotein complex;SMN-Sm protein complex;spliceosomal c…	biosynthetic process;cellular component assembly;cellular component organization;cellular macromolecular complex assembly;cellular metabolic process;cellular nitrogen compound metabolic process;cellular process;macromolecular complex assembly;macromolecule metabolic process;metabolic process;mRNA metabolic process;mRNA processing;nitrogen compound metabolic process;nucleobase-containing compound …	cell part;cytosol;macromolecular complex;nucleoplasm;protein complex;ribonucleoprotein complex;small nuclear ribonucleoprotein complex;small nucleolar ribonucleoprotein complex;spliceosomal complex	Spliceosome	GO:0000375;GO:0000377;GO:0000387;GO:0000398;GO:0006139;GO:0006351;GO:0006353;GO:0006366;GO:0006369;GO:0006396;GO:0006397;GO:0006807;GO:0008152;GO:0008334;GO:0008380;GO:0009058;GO:0009059;GO:0009987;GO:0010467;GO:0016043;GO:0016070;GO:0016071;GO:0022607;GO:0022618;GO:0031123;GO:0031124;GO:0032774;GO:0034621;GO:0034622;GO:0034641;GO:0034645;GO:0034660;GO:0043170;GO:0043933;GO:0044237;GO:0044238;GO:…	GO:0003676;GO:0003723;GO:0005488	GO:0005654;GO:0005681;GO:0005683;GO:0005685;GO:0005687;GO:0005689;GO:0005732;GO:0005829;GO:0030529;GO:0030532;GO:0032991;GO:0034708;GO:0034709;GO:0034715;GO:0034719;GO:0043234;GO:0044422;GO:0044424;GO:0044428;GO:0044444;GO:0044446;GO:0044464;GO:0071013	Small nuclear ribonucleoprotein F	P62306	RUXF
18.9214	18.3347	20.5802	20.4046	19.3067	0	biological regulation;cellular macromolecule metabolic process;cellular metabolic process;cellular process;cellular protein metabolic process;macromolecule metabolic process;metabolic process;positive regulation of biological process;positive regulation of cell proliferation;positive regulation of cellular process;primary metabolic process;protein folding;protein metabolic process;protein refoldi…	adenyl nucleotide binding;adenyl ribonucleotide binding;ATP binding;binding;cation binding;chaperone binding;ion binding;metal ion binding;nucleotide binding;protein binding;purine nucleotide binding;purine ribonucleoside triphosphate binding;purine ribonucleotide binding;ribonucleotide binding;unfolded protein binding	cell part;cytoplasmic part;cytosol;extracellular membrane-bounded organelle;extracellular organelle;extracellular region part;extracellular vesicular exosome;intracellular part;membrane;membrane-bounded organelle;membrane-bounded vesicle;organelle;vesicle	biological regulation;cellular metabolic process;cellular process;macromolecule metabolic process;metabolic process;primary metabolic process;protein folding;protein metabolic process;response to abiotic stimulus;response to heat;response to stimulus;response to stress	cell part;cytosol;extracellular organelle;membrane;organelle;vesicle	Protein processing in endoplasmic reticulum	GO:0006457;GO:0006950;GO:0008152;GO:0008284;GO:0009266;GO:0009408;GO:0009628;GO:0009987;GO:0019538;GO:0042026;GO:0042127;GO:0043170;GO:0044237;GO:0044238;GO:0044260;GO:0044267;GO:0048518;GO:0048522;GO:0050789;GO:0050794;GO:0050896;GO:0065007	GO:0000166;GO:0005488;GO:0005515;GO:0005524;GO:0017076;GO:0030554;GO:0032553;GO:0032555;GO:0032559;GO:0035639;GO:0043167;GO:0043169;GO:0046872;GO:0051082;GO:0051087	GO:0005829;GO:0016020;GO:0031982;GO:0031988;GO:0043226;GO:0043227;GO:0043230;GO:0044421;GO:0044424;GO:0044444;GO:0044464;GO:0065010;GO:0070062	DnaJ homolog subfamily A member 2	O60884	DNJA2
16.5594	18.318	18.2638	0	0	0	actin cytoskeleton organization;actin filament organization;actin filament-based process;alcohol biosynthetic process;alcohol catabolic process;alcohol metabolic process;anatomical structure homeostasis;ATP biosynthetic process;ATP metabolic process;biological regulation;biosynthetic process;blood coagulation;carbohydrate biosynthetic process;carbohydrate catabolic process;carbohydrate metabolic …	actin binding;aldehyde-lyase activity;binding;carbohydrate binding;carbon-carbon lyase activity;catalytic activity;cytoskeletal protein binding;fructose binding;fructose-bisphosphate aldolase activity;identical protein binding;lyase activity;monosaccharide binding;protein binding;sugar binding;tubulin binding	actin cytoskeleton;cell part;contractile fiber part;cytoplasmic membrane-bounded vesicle lumen;cytoplasmic part;cytoplasmic vesicle part;cytoskeleton;cytosol;extracellular membrane-bounded organelle;extracellular organelle;extracellular region;extracellular region part;extracellular space;extracellular vesicular exosome;I band;intracellular membrane-bounded organelle;intracellular non-membrane-bo…	alcohol metabolic process;biological regulation;biosynthetic process;carbohydrate metabolic process;catabolic process;cell activation;cellular component assembly;cellular component organization;cellular homeostasis;cellular metabolic process;cellular nitrogen compound metabolic process;cellular process;coagulation;cytoskeleton organization;establishment of localization;exocytosis;generation of pr…	cell part;cytoskeleton;cytosol;extracellular organelle;extracellular region;extracellular space;intracellular membrane-bounded organelle;intracellular non-membrane-bounded organelle;intracellular organelle;membrane;nucleus;organelle;vesicle	Carbon fixation in photosynthetic organisms;Fructose and mannose metabolism;Glycolysis / Gluconeogenesis;Pentose phosphate pathway	GO:0001775;GO:0002576;GO:0003008;GO:0003012;GO:0005975;GO:0005996;GO:0006000;GO:0006006;GO:0006007;GO:0006066;GO:0006091;GO:0006094;GO:0006096;GO:0006139;GO:0006163;GO:0006164;GO:0006461;GO:0006753;GO:0006754;GO:0006807;GO:0006810;GO:0006887;GO:0006936;GO:0006941;GO:0006996;GO:0007010;GO:0007015;GO:0007596;GO:0007599;GO:0008152;GO:0008360;GO:0009056;GO:0009058;GO:0009117;GO:0009141;GO:0009142;GO:…	GO:0003779;GO:0003824;GO:0004332;GO:0005488;GO:0005515;GO:0005529;GO:0008092;GO:0015631;GO:0016829;GO:0016830;GO:0016832;GO:0030246;GO:0042802;GO:0048029;GO:0070061	GO:0005576;GO:0005615;GO:0005634;GO:0005829;GO:0005856;GO:0015629;GO:0016020;GO:0031093;GO:0031430;GO:0031674;GO:0031974;GO:0031982;GO:0031983;GO:0031988;GO:0034774;GO:0043226;GO:0043227;GO:0043228;GO:0043229;GO:0043230;GO:0043231;GO:0043232;GO:0043233;GO:0044421;GO:0044422;GO:0044424;GO:0044433;GO:0044444;GO:0044446;GO:0044449;GO:0044464;GO:0060205;GO:0065010;GO:0070062	Fructose-bisphosphate aldolase A	P04075	ALDOA
18.269	18.2947	17.4073	0	0	0	biological regulation;cellular component organization;cellular component organization or biogenesis;cellular macromolecule metabolic process;cellular membrane organization;cellular metabolic process;cellular process;cellular protein metabolic process;cellular response to heat;cellular response to stimulus;cellular response to stress;chaperone mediated protein folding requiring cofactor;chaperone-…	adenyl nucleotide binding;adenyl ribonucleotide binding;ATP binding;binding;nucleotide binding;purine nucleotide binding;purine ribonucleoside triphosphate binding;purine ribonucleotide binding;ribonucleotide binding	cell part;cytoplasm;cytoplasmic membrane-bounded vesicle lumen;cytoplasmic part;cytoplasmic vesicle part;cytoskeletal part;cytosol;endocytic vesicle lumen;extracellular membrane-bounded organelle;extracellular organelle;extracellular region;extracellular region part;extracellular vesicular exosome;intracellular organelle part;intracellular part;macromolecular complex;membrane-bounded organelle;me…	biological regulation;cellular component organization;cellular membrane organization;cellular metabolic process;cellular process;endocytosis;establishment of localization;macromolecule metabolic process;membrane invagination;membrane organization;metabolic process;primary metabolic process;protein folding;protein metabolic process;response to abiotic stimulus;response to chemical stimulus;respons…	cell part;cytoplasm;cytosol;extracellular organelle;extracellular region;macromolecular complex;nucleoplasm;organelle;protein complex;vesicle	Protein processing in endoplasmic reticulum	GO:0002682;GO:0002684;GO:0002694;GO:0002696;GO:0006457;GO:0006458;GO:0006810;GO:0006897;GO:0006898;GO:0006950;GO:0006986;GO:0008152;GO:0009266;GO:0009408;GO:0009628;GO:0009889;GO:0009891;GO:0009893;GO:0009987;GO:0010033;GO:0010324;GO:0010556;GO:0010557;GO:0010604;GO:0016043;GO:0016044;GO:0016192;GO:0019222;GO:0019538;GO:0033554;GO:0034605;GO:0035966;GO:0042221;GO:0043170;GO:0044237;GO:0044238;GO:…	GO:0000166;GO:0005488;GO:0005524;GO:0017076;GO:0030554;GO:0032553;GO:0032555;GO:0032559;GO:0035639	GO:0005576;GO:0005654;GO:0005737;GO:0005829;GO:0005874;GO:0031974;GO:0031982;GO:0031983;GO:0031988;GO:0032991;GO:0043226;GO:0043227;GO:0043230;GO:0043233;GO:0043234;GO:0044421;GO:0044422;GO:0044424;GO:0044428;GO:0044430;GO:0044433;GO:0044444;GO:0044446;GO:0044464;GO:0060205;GO:0065010;GO:0070062;GO:0071682	Heat shock protein 105 kDa	Q92598	HS105
18.0004	18.2806	0	19.1648	0	16.5372	biological regulation;biosynthetic process;catabolic process;cell differentiation;cellular biosynthetic process;cellular catabolic process;cellular component disassembly;cellular component disassembly at cellular level;cellular component organization;cellular component organization at cellular level;cellular component organization or biogenesis;cellular component organization or biogenesis at cel…	binding;nucleic acid binding;RNA binding;structural constituent of ribosome;structural molecule activity	adherens junction;anchoring junction;cell junction;cell part;cell-substrate adherens junction;cell-substrate junction;cytoplasm;cytoplasmic part;cytosol;cytosolic small ribosomal subunit;extracellular membrane-bounded organelle;extracellular organelle;extracellular region part;extracellular vesicular exosome;focal adhesion;intracellular membrane-bounded organelle;intracellular non-membrane-bounde…	biological regulation;biosynthetic process;catabolic process;cell differentiation;cellular component disassembly;cellular component organization;cellular metabolic process;cellular nitrogen compound metabolic process;cellular process;cytoplasmic translation;developmental process;establishment of localization;macromolecule metabolic process;metabolic process;mRNA metabolic process;nitrogen compoun…	cell part;cytoplasm;cytosol;extracellular organelle;intracellular membrane-bounded organelle;intracellular non-membrane-bounded organelle;intracellular organelle;macromolecular complex;nucleolus;nucleus;organelle;ribonucleoprotein complex;small ribosomal subunit;vesicle	Ribosome	GO:0000184;GO:0000956;GO:0002181;GO:0006139;GO:0006401;GO:0006402;GO:0006412;GO:0006413;GO:0006414;GO:0006415;GO:0006605;GO:0006612;GO:0006613;GO:0006614;GO:0006807;GO:0006810;GO:0006886;GO:0008152;GO:0009056;GO:0009057;GO:0009058;GO:0009059;GO:0009987;GO:0010467;GO:0010941;GO:0015031;GO:0016032;GO:0016043;GO:0016070;GO:0016071;GO:0019058;GO:0019083;GO:0019538;GO:0022411;GO:0022414;GO:0022415;GO:…	GO:0003676;GO:0003723;GO:0003735;GO:0005198;GO:0005488	GO:0005634;GO:0005730;GO:0005737;GO:0005829;GO:0005912;GO:0005924;GO:0005925;GO:0015935;GO:0022627;GO:0030054;GO:0030055;GO:0030529;GO:0031982;GO:0031988;GO:0032991;GO:0043226;GO:0043227;GO:0043228;GO:0043229;GO:0043230;GO:0043231;GO:0043232;GO:0044421;GO:0044422;GO:0044424;GO:0044428;GO:0044444;GO:0044446;GO:0044464;GO:0065010;GO:0070062;GO:0070161	40S ribosomal protein S3a	P61247	RS3A
18.2872	18.2241	19.4743	19.1486	15.2853	0	biological regulation;biosynthetic process;catabolic process;cell surface receptor linked signaling pathway;cellular biosynthetic process;cellular catabolic process;cellular component organization;cellular component organization at cellular level;cellular component organization or biogenesis;cellular component organization or biogenesis at cellular level;cellular macromolecule biosynthetic proces…	binding;damaged DNA binding;DNA binding;nucleic acid binding	cell part;CUL4 RING ubiquitin ligase complex;Cul4A-RING ubiquitin ligase complex;Cul4B-RING ubiquitin ligase complex;cullin-RING ubiquitin ligase complex;cytoplasm;extracellular membrane-bounded organelle;extracellular organelle;extracellular region part;extracellular space;extracellular vesicular exosome;intracellular membrane-bounded organelle;intracellular organelle;intracellular organelle par…	biological regulation;biosynthetic process;catabolic process;cellular component organization;cellular metabolic process;cellular nitrogen compound metabolic process;cellular process;chromatin modification;chromatin organization;chromosome organization;detection of stimulus;DNA metabolic process;DNA repair;histone modification;homeostatic process;interspecies interaction between organisms;macromol…	cell part;cytoplasm;extracellular organelle;extracellular space;intracellular membrane-bounded organelle;intracellular organelle;macromolecular complex;nucleoplasm;nucleus;organelle;protein complex;ubiquitin ligase complex;vesicle	Nucleotide excision repair;Ubiquitin mediated proteolysis	GO:0000718;GO:0006139;GO:0006259;GO:0006281;GO:0006289;GO:0006301;GO:0006308;GO:0006325;GO:0006464;GO:0006508;GO:0006511;GO:0006513;GO:0006807;GO:0006950;GO:0006974;GO:0006996;GO:0007165;GO:0007166;GO:0008152;GO:0009056;GO:0009057;GO:0009058;GO:0009059;GO:0009987;GO:0010390;GO:0010498;GO:0010941;GO:0016032;GO:0016043;GO:0016055;GO:0016567;GO:0016568;GO:0016569;GO:0016570;GO:0016574;GO:0019048;GO:…	GO:0003676;GO:0003677;GO:0003684;GO:0005488	GO:0000151;GO:0005615;GO:0005634;GO:0005654;GO:0005737;GO:0031461;GO:0031464;GO:0031465;GO:0031982;GO:0031988;GO:0032991;GO:0043226;GO:0043227;GO:0043229;GO:0043230;GO:0043231;GO:0043234;GO:0044421;GO:0044422;GO:0044424;GO:0044428;GO:0044446;GO:0044464;GO:0065010;GO:0070062;GO:0080008	DNA damage-binding protein 1	Q16531	DDB1
18.1364	18.2167	0	0	0	0	anaphase-promoting complex-dependent proteasomal ubiquitin-dependent protein catabolic process;attachment of spindle microtubules to chromosome;attachment of spindle microtubules to kinetochore;biological regulation;catabolic process;cell cycle;cell cycle checkpoint;cell cycle process;cell division;cellular catabolic process;cellular component organization;cellular component organization at cellu…		cell part;chromosomal part;condensed chromosome kinetochore;cytoplasmic part;cytosol;intracellular non-membrane-bounded organelle;intracellular organelle;intracellular organelle part;intracellular part;kinetochore;macromolecular complex;non-membrane-bounded organelle;nuclear part;nucleoplasm;organelle;organelle part;protein complex	biological regulation;catabolic process;cell cycle;cell division;cellular component organization;cellular metabolic process;cellular process;chromosome organization;chromosome segregation;cytoskeleton organization;macromolecule metabolic process;meiotic cell cycle;metabolic process;mitotic cell cycle;organelle organization;primary metabolic process;protein metabolic process;proteolysis;proteolysi…	cell part;cytosol;intracellular non-membrane-bounded organelle;intracellular organelle;kinetochore;macromolecular complex;nucleoplasm;organelle;protein complex	Cell cycle;Cell cycle - yeast	GO:0000070;GO:0000075;GO:0000226;GO:0000278;GO:0000819;GO:0006508;GO:0006511;GO:0006996;GO:0007010;GO:0007017;GO:0007049;GO:0007059;GO:0007088;GO:0007093;GO:0007094;GO:0007165;GO:0007264;GO:0007346;GO:0008152;GO:0008608;GO:0009056;GO:0009057;GO:0009892;GO:0009987;GO:0010498;GO:0010564;GO:0010605;GO:0010639;GO:0010948;GO:0016043;GO:0019222;GO:0019538;GO:0019941;GO:0022402;GO:0030071;GO:0031145;GO:…		GO:0000776;GO:0000777;GO:0005654;GO:0005829;GO:0032991;GO:0043226;GO:0043228;GO:0043229;GO:0043232;GO:0043234;GO:0044422;GO:0044424;GO:0044427;GO:0044428;GO:0044444;GO:0044446;GO:0044464	Mitotic checkpoint protein BUB3	O43684	BUB3
18.378	18.1908	0	0	18.1438	17.4254	biological regulation;cell surface receptor linked signaling pathway;cellular macromolecule metabolic process;cellular metabolic process;cellular nitrogen compound metabolic process;cellular process;cellular response to chemical stimulus;cellular response to cytokine stimulus;cellular response to organic substance;cellular response to stimulus;cytokine-mediated signaling pathway;DNA metabolic pro…	binding;enzyme binding;histone deacetylase binding;nuclear localization sequence binding;peptide binding;protein binding;protein transporter activity;signal sequence binding;substrate-specific transporter activity;transporter activity	cell part;cytoplasm;cytoplasmic part;cytosol;intracellular organelle part;intracellular part;membrane;nuclear part;nucleoplasm;organelle part	biological regulation;cellular metabolic process;cellular nitrogen compound metabolic process;cellular process;DNA metabolic process;establishment of localization;macromolecule metabolic process;metabolic process;nitrogen compound metabolic process;nuclear transport;nucleobase-containing compound metabolic process;nucleocytoplasmic transport;primary metabolic process;protein targeting;protein tra…	cell part;cytoplasm;cytosol;membrane;nucleoplasm		GO:0000018;GO:0006139;GO:0006259;GO:0006605;GO:0006606;GO:0006607;GO:0006807;GO:0006810;GO:0006886;GO:0006913;GO:0007165;GO:0007166;GO:0008152;GO:0009987;GO:0010033;GO:0015031;GO:0016032;GO:0017038;GO:0019219;GO:0019221;GO:0019222;GO:0031323;GO:0034097;GO:0034641;GO:0042221;GO:0043170;GO:0044237;GO:0044238;GO:0044260;GO:0045184;GO:0046907;GO:0050789;GO:0050794;GO:0050896;GO:0051052;GO:0051169;GO:…	GO:0005048;GO:0005215;GO:0005488;GO:0005515;GO:0008139;GO:0008565;GO:0019899;GO:0022892;GO:0042277;GO:0042826	GO:0005654;GO:0005737;GO:0005829;GO:0016020;GO:0044422;GO:0044424;GO:0044428;GO:0044444;GO:0044446;GO:0044464	Importin subunit alpha-1	P52292	IMA1
18.3058	18.1873	0	0	0	0	anatomical structure development;anatomical structure formation involved in morphogenesis;anatomical structure morphogenesis;ATP-dependent chromatin remodeling;biological regulation;biosynthetic process;blood coagulation;cardiac cell development;cardiac muscle cell development;cell development;cell differentiation;cell projection organization;cell surface receptor linked signaling pathway;cellula…	binding;catalytic activity;chromatin binding;chromatin DNA binding;core promoter binding;deacetylase activity;DNA binding;enzyme binding;histone deacetylase activity;histone deacetylase activity (H3-K14 specific);histone deacetylase activity (H3-K9 specific);hydrolase activity;hydrolase activity, acting on carbon-nitrogen (but not peptide) bonds;hydrolase activity, acting on carbon-nitrogen (but …	cell part;chromatin;chromatin remodeling complex;chromosomal part;cytoplasm;ESC/E(Z) complex;heterochromatin;histone deacetylase complex;histone methyltransferase complex;intracellular membrane-bounded organelle;intracellular organelle;intracellular organelle part;intracellular part;macromolecular complex;membrane-bounded organelle;methyltransferase complex;nuclear chromatin;nuclear chromosome pa…	anatomical structure development;anatomical structure formation involved in morphogenesis;anatomical structure morphogenesis;biological regulation;biosynthetic process;cell development;cell differentiation;cellular component organization;cellular metabolic process;cellular nitrogen compound metabolic process;cellular process;chromatin modification;chromatin organization;chromosome organization;co…	cell part;chromatin remodeling complex;cytoplasm;histone methyltransferase complex;intracellular membrane-bounded organelle;intracellular organelle;macromolecular complex;nucleoplasm;nucleus;organelle;PcG protein complex;protein complex;transcription factor complex;transcriptional repressor complex	Cell cycle;Chronic myeloid leukemia;Huntington's disease;Notch signaling pathway;Pathways in cancer	GO:0000122;GO:0006139;GO:0006325;GO:0006338;GO:0006344;GO:0006351;GO:0006355;GO:0006357;GO:0006464;GO:0006476;GO:0006807;GO:0006950;GO:0006996;GO:0007165;GO:0007166;GO:0007167;GO:0007169;GO:0007596;GO:0007599;GO:0007623;GO:0008152;GO:0008284;GO:0008285;GO:0009058;GO:0009059;GO:0009266;GO:0009408;GO:0009628;GO:0009653;GO:0009887;GO:0009889;GO:0009890;GO:0009891;GO:0009892;GO:0009893;GO:0009913;GO:…	GO:0000975;GO:0001047;GO:0001067;GO:0001071;GO:0001085;GO:0001103;GO:0003676;GO:0003677;GO:0003682;GO:0003700;GO:0003824;GO:0004407;GO:0005488;GO:0005515;GO:0008134;GO:0016787;GO:0016810;GO:0016811;GO:0017136;GO:0019213;GO:0019899;GO:0031078;GO:0031490;GO:0032041;GO:0032129;GO:0033558;GO:0034979;GO:0043565;GO:0043566;GO:0044212;GO:0046969;GO:0046970;GO:0051059;GO:0070491	GO:0000118;GO:0000785;GO:0000790;GO:0000792;GO:0005634;GO:0005654;GO:0005657;GO:0005667;GO:0005737;GO:0016580;GO:0016581;GO:0016585;GO:0017053;GO:0031519;GO:0032991;GO:0034708;GO:0035097;GO:0035098;GO:0043226;GO:0043227;GO:0043229;GO:0043231;GO:0043234;GO:0044422;GO:0044424;GO:0044427;GO:0044428;GO:0044446;GO:0044451;GO:0044454;GO:0044464;GO:0070822	Histone deacetylase 2	Q92769	HDAC2
19.1976	18.1777	0	0	0	0	biological regulation;biosynthetic process;cell cycle;cell differentiation;cellular biosynthetic process;cellular developmental process;cellular metabolic process;cellular nitrogen compound biosynthetic process;cellular nitrogen compound metabolic process;cellular process;developmental process;heterocycle biosynthetic process;heterocycle metabolic process;metabolic process;nitrogen compound metab…		cell part;membrane;midbody	biological regulation;biosynthetic process;cell cycle;cell differentiation;cellular metabolic process;cellular nitrogen compound metabolic process;cellular process;developmental process;heterocycle metabolic process;metabolic process;nitrogen compound metabolic process;nucleobase-containing compound metabolic process;nucleobase-containing small molecule metabolic process;nucleoside metabolic proc…	cell part;membrane;midbody		GO:0001649;GO:0006139;GO:0006213;GO:0006220;GO:0006221;GO:0006753;GO:0006807;GO:0007049;GO:0008152;GO:0008593;GO:0009058;GO:0009116;GO:0009117;GO:0009165;GO:0009966;GO:0009967;GO:0009987;GO:0010646;GO:0010647;GO:0018130;GO:0023051;GO:0023056;GO:0030154;GO:0032502;GO:0034641;GO:0034654;GO:0044237;GO:0044238;GO:0044249;GO:0044271;GO:0044281;GO:0045747;GO:0046483;GO:0048518;GO:0048522;GO:0048583;GO:…		GO:0016020;GO:0030496;GO:0044464	Enhancer of rudimentary homolog	P84090	ERH
17.0268	18.175	0	17.8448	20.1923	20.3688	biosynthetic process;catabolic process;cellular biosynthetic process;cellular catabolic process;cellular component biogenesis;cellular component biogenesis at cellular level;cellular component disassembly;cellular component disassembly at cellular level;cellular component organization;cellular component organization at cellular level;cellular component organization or biogenesis;cellular componen…	binding;DNA binding;identical protein binding;mRNA binding;nucleic acid binding;protein binding;protein dimerization activity;protein homodimerization activity;RNA binding;structural constituent of ribosome;structural molecule activity	adherens junction;anchoring junction;cell junction;cell part;cell-substrate adherens junction;cell-substrate junction;cytoplasm;cytoplasmic part;cytosol;cytosolic large ribosomal subunit;extracellular membrane-bounded organelle;extracellular organelle;extracellular region part;extracellular vesicular exosome;focal adhesion;intracellular membrane-bounded organelle;intracellular non-membrane-bounde…	biosynthetic process;catabolic process;cellular component disassembly;cellular component organization;cellular metabolic process;cellular nitrogen compound metabolic process;cellular process;establishment of localization;macromolecule metabolic process;metabolic process;mRNA metabolic process;nitrogen compound metabolic process;nucleobase-containing compound metabolic process;primary metabolic pr…	cell part;cytoplasm;cytosol;extracellular organelle;intracellular membrane-bounded organelle;intracellular non-membrane-bounded organelle;intracellular organelle;macromolecular complex;membrane;nucleolus;nucleus;organelle;ribonucleoprotein complex;vesicle	Ribosome	GO:0000184;GO:0000956;GO:0006139;GO:0006364;GO:0006396;GO:0006401;GO:0006402;GO:0006412;GO:0006413;GO:0006414;GO:0006415;GO:0006605;GO:0006612;GO:0006613;GO:0006614;GO:0006807;GO:0006810;GO:0006886;GO:0008152;GO:0009056;GO:0009057;GO:0009058;GO:0009059;GO:0009987;GO:0010467;GO:0015031;GO:0016032;GO:0016043;GO:0016070;GO:0016071;GO:0016072;GO:0019058;GO:0019083;GO:0019538;GO:0022411;GO:0022414;GO:…	GO:0003676;GO:0003677;GO:0003723;GO:0003729;GO:0003735;GO:0005198;GO:0005488;GO:0005515;GO:0042802;GO:0042803;GO:0046983	GO:0005634;GO:0005730;GO:0005737;GO:0005829;GO:0005912;GO:0005924;GO:0005925;GO:0015934;GO:0016020;GO:0022625;GO:0030054;GO:0030055;GO:0030529;GO:0031982;GO:0031988;GO:0032991;GO:0043226;GO:0043227;GO:0043228;GO:0043229;GO:0043230;GO:0043231;GO:0043232;GO:0044421;GO:0044422;GO:0044424;GO:0044428;GO:0044444;GO:0044446;GO:0044464;GO:0065010;GO:0070062;GO:0070161	60S ribosomal protein L7	P18124	RL7
17.8047	18.1141	17.3746	0	0	0	anatomical structure development;ATP-dependent chromatin remodeling;biosynthetic process;blastocyst development;cell cycle;cell proliferation;cellular biosynthetic process;cellular component assembly;cellular component assembly at cellular level;cellular component organization;cellular component organization at cellular level;cellular component organization or biogenesis;cellular component organi…	binding;heat shock protein binding;Hsp90 protein binding;protein binding;protein complex binding	cell part;chromatin;chromosomal part;cytoplasm;intracellular membrane-bounded organelle;intracellular organelle;intracellular organelle part;intracellular part;macromolecular complex;membrane-bounded organelle;nuclear chromatin;nuclear chromosome part;nuclear part;nucleoplasm;nucleus;organelle;organelle part;protein complex	anatomical structure development;biosynthetic process;cell cycle;cell proliferation;cellular component assembly;cellular component organization;cellular macromolecular complex assembly;cellular metabolic process;cellular nitrogen compound metabolic process;cellular process;chromatin modification;chromatin organization;chromosome organization;developmental process;DNA metabolic process;DNA replica…	cell part;cytoplasm;intracellular membrane-bounded organelle;intracellular organelle;macromolecular complex;nucleoplasm;nucleus;organelle;protein complex		GO:0001824;GO:0006139;GO:0006259;GO:0006260;GO:0006325;GO:0006333;GO:0006334;GO:0006335;GO:0006336;GO:0006338;GO:0006807;GO:0006810;GO:0006996;GO:0007049;GO:0008152;GO:0008283;GO:0009058;GO:0009059;GO:0009987;GO:0015031;GO:0016043;GO:0016568;GO:0022607;GO:0032502;GO:0034621;GO:0034622;GO:0034641;GO:0034645;GO:0034723;GO:0034724;GO:0034728;GO:0043044;GO:0043170;GO:0043486;GO:0043933;GO:0044237;GO:…	GO:0005488;GO:0005515;GO:0031072;GO:0032403;GO:0051879	GO:0000785;GO:0000790;GO:0005634;GO:0005654;GO:0005737;GO:0032991;GO:0043226;GO:0043227;GO:0043229;GO:0043231;GO:0043234;GO:0044422;GO:0044424;GO:0044427;GO:0044428;GO:0044446;GO:0044454;GO:0044464	Nuclear autoantigenic sperm protein	P49321	NASP
18.7578	18.1029	0	0	0	18.865	biological regulation;biosynthetic process;cell cycle arrest;cell cycle process;cell proliferation;cell surface receptor linked signaling pathway;cellular biosynthetic process;cellular macromolecule biosynthetic process;cellular macromolecule metabolic process;cellular metabolic process;cellular nitrogen compound metabolic process;cellular process;cellular response to stimulus;G2/M transition of …	binding;binding, bridging;DNA binding;identical protein binding;mRNA binding;nucleic acid binding;poly(A) RNA binding;poly(U) RNA binding;poly-purine tract binding;poly-pyrimidine tract binding;protein binding;protein binding, bridging;RNA binding;SH3/SH2 adaptor activity;signaling adaptor activity;single-stranded RNA binding	cell part;cytoplasm;Grb2-Sos complex;intracellular membrane-bounded organelle;intracellular organelle;intracellular organelle part;intracellular part;macromolecular complex;membrane;membrane part;membrane-bounded organelle;nuclear part;nucleoplasm;nucleus;organelle;organelle part;plasma membrane part;protein complex	biological regulation;biosynthetic process;cell proliferation;cellular metabolic process;cellular nitrogen compound metabolic process;cellular process;macromolecule metabolic process;metabolic process;mRNA metabolic process;mRNA processing;nitrogen compound metabolic process;nucleobase-containing compound metabolic process;primary metabolic process;regulation of cell cycle;regulation of translati…	cell part;cytoplasm;intracellular membrane-bounded organelle;intracellular organelle;macromolecular complex;membrane;nucleoplasm;nucleus;organelle;protein complex		GO:0000086;GO:0006139;GO:0006351;GO:0006355;GO:0006396;GO:0006397;GO:0006417;GO:0006446;GO:0006807;GO:0007050;GO:0007165;GO:0007166;GO:0008152;GO:0008283;GO:0009058;GO:0009059;GO:0009889;GO:0009890;GO:0009891;GO:0009892;GO:0009893;GO:0009987;GO:0010468;GO:0010556;GO:0010557;GO:0010558;GO:0010604;GO:0010605;GO:0010608;GO:0010629;GO:0016070;GO:0016071;GO:0019219;GO:0019222;GO:0022402;GO:0031323;GO:…	GO:0003676;GO:0003677;GO:0003723;GO:0003727;GO:0003729;GO:0005070;GO:0005488;GO:0005515;GO:0008143;GO:0008187;GO:0008266;GO:0030674;GO:0035591;GO:0042802;GO:0060090;GO:0070717	GO:0005634;GO:0005654;GO:0005737;GO:0016020;GO:0032991;GO:0043226;GO:0043227;GO:0043229;GO:0043231;GO:0043234;GO:0044422;GO:0044424;GO:0044425;GO:0044428;GO:0044446;GO:0044459;GO:0044464;GO:0070618	KH domain-containing, RNA-binding, signal transduction-associated protein 1	Q07666	KHDR1
17.6913	18.1025	0	0	15.6922	0	anatomical structure development;anatomical structure homeostasis;base-excision repair;biological regulation;biosynthetic process;cell cycle;cell cycle process;cell differentiation;cell proliferation;cellular biosynthetic process;cellular component organization;cellular component organization at cellular level;cellular component organization or biogenesis;cellular component organization or biogen…	binding;catalytic activity;chromatin binding;damaged DNA binding;dinucleotide insertion or deletion binding;DNA binding;DNA insertion or deletion binding;DNA N-glycosylase activity;DNA polymerase binding;DNA polymerase processivity factor activity;double-stranded DNA binding;enzyme binding;enzyme regulator activity;histone acetyltransferase binding;hydrolase activity;hydrolase activity, acting on…	cell part;centrosome;chromosomal part;cytoplasm;cytoplasmic part;cytoskeletal part;DNA replication factor C complex;extracellular membrane-bounded organelle;extracellular organelle;extracellular region part;extracellular vesicular exosome;intracellular membrane-bounded organelle;intracellular non-membrane-bounded organelle;intracellular organelle;intracellular organelle part;intracellular part;ma…	anatomical structure development;biological regulation;biosynthetic process;cell cycle;cell differentiation;cell proliferation;cellular component organization;cellular metabolic process;cellular nitrogen compound metabolic process;cellular process;chromosome organization;detection of stimulus;developmental process;DNA metabolic process;DNA recombination;DNA repair;DNA replication;homeostatic proc…	cell part;centrosome;cytoplasm;DNA replication factor C complex;extracellular organelle;intracellular membrane-bounded organelle;intracellular non-membrane-bounded organelle;intracellular organelle;macromolecular complex;microtubule organizing center;nucleoplasm;nucleus;organelle;protein complex;vesicle	Base excision repair;Cell cycle;DNA replication;Mismatch repair;Nucleotide excision repair	GO:0000082;GO:0000083;GO:0000278;GO:0000722;GO:0000723;GO:0006139;GO:0006259;GO:0006260;GO:0006261;GO:0006271;GO:0006272;GO:0006275;GO:0006281;GO:0006282;GO:0006283;GO:0006284;GO:0006289;GO:0006297;GO:0006298;GO:0006301;GO:0006310;GO:0006312;GO:0006355;GO:0006357;GO:0006807;GO:0006950;GO:0006974;GO:0006996;GO:0007049;GO:0007507;GO:0008152;GO:0008283;GO:0009058;GO:0009059;GO:0009314;GO:0009411;GO:…	GO:0000700;GO:0000701;GO:0003676;GO:0003677;GO:0003682;GO:0003684;GO:0003690;GO:0003824;GO:0005102;GO:0005488;GO:0005515;GO:0016787;GO:0016798;GO:0016799;GO:0019104;GO:0019899;GO:0030234;GO:0030337;GO:0030971;GO:0030983;GO:0032135;GO:0032139;GO:0032403;GO:0032404;GO:0032405;GO:0035035;GO:0042802;GO:0043566;GO:0070182	GO:0005634;GO:0005654;GO:0005657;GO:0005663;GO:0005737;GO:0005813;GO:0005815;GO:0031982;GO:0031988;GO:0032991;GO:0043226;GO:0043227;GO:0043228;GO:0043229;GO:0043230;GO:0043231;GO:0043232;GO:0043234;GO:0043596;GO:0043626;GO:0044421;GO:0044422;GO:0044424;GO:0044427;GO:0044428;GO:0044430;GO:0044444;GO:0044446;GO:0044454;GO:0044464;GO:0065010;GO:0070062;GO:0070557	Proliferating cell nuclear antigen	P12004	PCNA
18.2439	18.0981	20.3922	20.4944	25.5461	22.7039	anatomical structure development;anatomical structure formation involved in morphogenesis;anatomical structure homeostasis;anterior/posterior pattern specification;B cell lineage commitment;biological regulation;brain development;cell activation;cell death;cell differentiation;cell fate commitment;cellular component organization;cellular component organization at cellular level;cellular component…	adenyl nucleotide binding;adenyl ribonucleotide binding;ATP binding;binding;catalytic activity;DNA binding;DNA-dependent protein kinase activity;kinase activity;nucleic acid binding;nucleotide binding;phosphotransferase activity, alcohol group as acceptor;protein binding;protein kinase activity;protein serine/threonine kinase activity;purine nucleotide binding;purine ribonucleoside triphosphate b…	cell part;cytoplasmic part;cytosol;DNA-dependent protein kinase-DNA ligase 4 complex;intracellular non-membrane-bounded organelle;intracellular organelle;intracellular organelle part;intracellular part;macromolecular complex;membrane;nonhomologous end joining complex;non-membrane-bounded organelle;nuclear part;nucleolus;nucleoplasm;nucleoplasm part;organelle;organelle part;protein complex;transcr…	anatomical structure development;anatomical structure formation involved in morphogenesis;biological regulation;cell activation;cell death;cell differentiation;cellular component organization;cellular metabolic process;cellular nitrogen compound metabolic process;cellular process;chromosome organization;death;developmental process;DNA metabolic process;DNA recombination;DNA repair;homeostatic pro…	cell part;cytosol;intracellular non-membrane-bounded organelle;intracellular organelle;macromolecular complex;membrane;nucleolus;nucleoplasm;organelle;protein complex;transcription factor complex	Cell cycle;Non-homologous end-joining	GO:0000723;GO:0000724;GO:0000725;GO:0000726;GO:0001756;GO:0001775;GO:0001817;GO:0001819;GO:0001932;GO:0001933;GO:0002200;GO:0002244;GO:0002320;GO:0002326;GO:0002328;GO:0002360;GO:0002376;GO:0002521;GO:0002562;GO:0002568;GO:0002681;GO:0003002;GO:0003006;GO:0006139;GO:0006259;GO:0006281;GO:0006302;GO:0006303;GO:0006310;GO:0006355;GO:0006357;GO:0006464;GO:0006468;GO:0006793;GO:0006796;GO:0006807;GO:…	GO:0000166;GO:0003676;GO:0003677;GO:0003824;GO:0004672;GO:0004674;GO:0004677;GO:0005488;GO:0005515;GO:0005524;GO:0008134;GO:0016301;GO:0016740;GO:0016772;GO:0016773;GO:0017076;GO:0030554;GO:0032553;GO:0032555;GO:0032559;GO:0035639	GO:0005654;GO:0005667;GO:0005730;GO:0005829;GO:0005958;GO:0016020;GO:0032991;GO:0043226;GO:0043228;GO:0043229;GO:0043232;GO:0043234;GO:0044422;GO:0044424;GO:0044428;GO:0044444;GO:0044446;GO:0044451;GO:0044464;GO:0070419	DNA-dependent protein kinase catalytic subunit	P78527	PRKDC
18.0901	18.0728	18.3115	0	0	0	amine biosynthetic process;amine metabolic process;apoptosis;biological regulation;biosynthetic process;carboxylic acid biosynthetic process;carboxylic acid metabolic process;cell death;cellular amine metabolic process;cellular amino acid biosynthetic process;cellular amino acid metabolic process;cellular biosynthetic process;cellular ketone metabolic process;cellular macromolecule metabolic proc…	binding;nucleic acid binding;protein binding;protein N-terminus binding;ribonucleoprotein binding;ribosome binding;RNA binding;snRNA binding;translation elongation factor activity;translation factor activity, nucleic acid binding;U6 snRNA binding	annulate lamellae;cell part;cytoplasm;cytoplasmic part;cytosol;endoplasmic reticulum membrane;endoplasmic reticulum part;extracellular membrane-bounded organelle;extracellular organelle;extracellular region part;extracellular vesicular exosome;intracellular membrane-bounded organelle;intracellular organelle;intracellular organelle part;intracellular part;macromolecular complex;membrane;membrane p…	amine metabolic process;biological regulation;biosynthetic process;cell death;cellular amino acid metabolic process;cellular ketone metabolic process;cellular metabolic process;cellular nitrogen compound metabolic process;cellular process;death;establishment of localization;macromolecule metabolic process;macromolecule modification;metabolic process;nitrogen compound metabolic process;nuclear tra…	cell part;cytoplasm;cytosol;extracellular organelle;intracellular membrane-bounded organelle;intracellular organelle;macromolecular complex;membrane;nuclear pore;nucleus;organelle;protein complex;vesicle		GO:0006082;GO:0006405;GO:0006406;GO:0006417;GO:0006448;GO:0006449;GO:0006452;GO:0006464;GO:0006520;GO:0006575;GO:0006605;GO:0006611;GO:0006807;GO:0006810;GO:0006886;GO:0006913;GO:0006915;GO:0008152;GO:0008219;GO:0008284;GO:0008612;GO:0008652;GO:0009058;GO:0009308;GO:0009309;GO:0009889;GO:0009891;GO:0009893;GO:0009987;GO:0010468;GO:0010556;GO:0010557;GO:0010604;GO:0010608;GO:0012501;GO:0015031;GO:…	GO:0003676;GO:0003723;GO:0003746;GO:0005488;GO:0005515;GO:0008135;GO:0017069;GO:0017070;GO:0043021;GO:0043022;GO:0047485	GO:0005634;GO:0005642;GO:0005643;GO:0005737;GO:0005789;GO:0005829;GO:0016020;GO:0031090;GO:0031982;GO:0031988;GO:0032991;GO:0043226;GO:0043227;GO:0043229;GO:0043230;GO:0043231;GO:0043234;GO:0044421;GO:0044422;GO:0044424;GO:0044425;GO:0044428;GO:0044432;GO:0044444;GO:0044446;GO:0044464;GO:0046930;GO:0065010;GO:0070062	Eukaryotic translation initiation factor 5A-1	P63241	IF5A1
18.0328	18.0699	0	0	15.3937	0	biological regulation;biosynthetic process;cell proliferation;cellular biosynthetic process;cellular macromolecule biosynthetic process;cellular macromolecule metabolic process;cellular metabolic process;cellular nitrogen compound metabolic process;cellular process;developmental process;macromolecule biosynthetic process;macromolecule metabolic process;metabolic process;ncRNA metabolic process;nc…	binding;DNA binding;nucleic acid binding	cell part;cytoplasm;intracellular membrane-bounded organelle;intracellular organelle;intracellular organelle part;intracellular part;membrane-bounded organelle;nuclear part;nucleoplasm;nucleus;organelle;organelle part	biological regulation;biosynthetic process;cell proliferation;cellular metabolic process;cellular nitrogen compound metabolic process;cellular process;developmental process;macromolecule metabolic process;metabolic process;nitrogen compound metabolic process;nucleobase-containing compound metabolic process;primary metabolic process;response to chemical stimulus;response to stimulus;RNA metabolic …	cell part;cytoplasm;intracellular membrane-bounded organelle;intracellular organelle;nucleoplasm;nucleus;organelle		GO:0006139;GO:0006351;GO:0006355;GO:0006396;GO:0006807;GO:0008152;GO:0008283;GO:0009058;GO:0009059;GO:0009889;GO:0009987;GO:0010035;GO:0010468;GO:0010556;GO:0016070;GO:0019219;GO:0019222;GO:0019827;GO:0031053;GO:0031323;GO:0031326;GO:0032502;GO:0032774;GO:0034470;GO:0034641;GO:0034645;GO:0034660;GO:0042221;GO:0043170;GO:0044237;GO:0044238;GO:0044249;GO:0044260;GO:0045595;GO:0045596;GO:0046685;GO:…	GO:0003676;GO:0003677;GO:0005488	GO:0005634;GO:0005654;GO:0005737;GO:0043226;GO:0043227;GO:0043229;GO:0043231;GO:0044422;GO:0044424;GO:0044428;GO:0044446;GO:0044464	Serrate RNA effector molecule homolog	Q9BXP5	SRRT
18.0394	18.0573	18.5934	18.2042	0	0	activation of immune response;activation of innate immune response;anaphase-promoting complex-dependent proteasomal ubiquitin-dependent protein catabolic process;antigen processing and presentation;antigen processing and presentation of exogenous antigen;antigen processing and presentation of exogenous peptide antigen;antigen processing and presentation of exogenous peptide antigen via MHC class …	binding;catalytic activity;endopeptidase activity;hydrolase activity;NF-kappaB binding;nucleic acid binding;nucleotide binding;peptidase activity;peptidase activity, acting on L-amino acid peptides;protein binding;purine nucleotide binding;purine ribonucleoside triphosphate binding;purine ribonucleotide binding;ribonucleotide binding;RNA binding;threonine-type endopeptidase activity;threonine-typ…	cell part;contractile fiber;contractile fiber part;cytoplasm;cytoplasmic mRNA processing body;cytoplasmic part;cytosol;extracellular membrane-bounded organelle;extracellular organelle;extracellular region part;extracellular vesicular exosome;intracellular membrane-bounded organelle;intracellular non-membrane-bounded organelle;intracellular organelle;intracellular organelle part;intracellular part…	biological regulation;catabolic process;cell cycle;cell death;cellular metabolic process;cellular nitrogen compound metabolic process;cellular process;death;immune system process;macromolecule metabolic process;macromolecule modification;metabolic process;mitotic cell cycle;nitrogen compound metabolic process;primary metabolic process;protein metabolic process;protein modification by small protei…	cell part;cytoplasm;cytosol;extracellular organelle;intracellular membrane-bounded organelle;intracellular non-membrane-bounded organelle;intracellular organelle;macromolecular complex;nucleoplasm;nucleus;organelle;polysome;proteasome complex;protein complex;ribonucleoprotein complex;vesicle	Proteasome	GO:0000082;GO:0000209;GO:0000278;GO:0002218;GO:0002220;GO:0002223;GO:0002253;GO:0002376;GO:0002429;GO:0002474;GO:0002478;GO:0002479;GO:0002682;GO:0002684;GO:0002757;GO:0002758;GO:0002764;GO:0002768;GO:0006355;GO:0006464;GO:0006508;GO:0006511;GO:0006521;GO:0006807;GO:0006915;GO:0006950;GO:0006952;GO:0006955;GO:0006974;GO:0006977;GO:0007049;GO:0007165;GO:0007166;GO:0008152;GO:0008219;GO:0009056;GO:…	GO:0000166;GO:0003676;GO:0003723;GO:0003824;GO:0004175;GO:0004298;GO:0005488;GO:0005515;GO:0008134;GO:0008233;GO:0016787;GO:0017076;GO:0032553;GO:0032555;GO:0035639;GO:0051059;GO:0070003;GO:0070011	GO:0000502;GO:0000932;GO:0005634;GO:0005654;GO:0005737;GO:0005829;GO:0005839;GO:0005844;GO:0016363;GO:0019773;GO:0030016;GO:0030017;GO:0030529;GO:0031982;GO:0031988;GO:0032991;GO:0035770;GO:0043226;GO:0043227;GO:0043228;GO:0043229;GO:0043230;GO:0043231;GO:0043232;GO:0043234;GO:0043292;GO:0044421;GO:0044422;GO:0044424;GO:0044428;GO:0044444;GO:0044446;GO:0044449;GO:0044464;GO:0065010;GO:0070062	Proteasome subunit alpha type-6	P60900	PSA6
17.9111	18.0471	0	0	18.2407	0	biological regulation;biosynthetic process;cellular biosynthetic process;cellular macromolecule biosynthetic process;cellular macromolecule metabolic process;cellular metabolic process;cellular nitrogen compound metabolic process;cellular process;gene expression;macromolecule biosynthetic process;macromolecule metabolic process;metabolic process;mRNA metabolic process;mRNA processing;multi-organi…	binding;enzyme binding;nucleic acid binding;protein binding;RNA binding	cell part;intracellular membrane-bounded organelle;intracellular organelle;intracellular organelle part;intracellular part;macromolecular complex;membrane-bounded organelle;nuclear part;nucleoplasm;nucleus;organelle;organelle part;ribonucleoprotein complex	biological regulation;biosynthetic process;cellular metabolic process;cellular nitrogen compound metabolic process;cellular process;macromolecule metabolic process;metabolic process;mRNA metabolic process;mRNA processing;multi-organism process;nitrogen compound metabolic process;nucleobase-containing compound metabolic process;primary metabolic process;response to biotic stimulus;response to stim…	cell part;intracellular membrane-bounded organelle;intracellular organelle;macromolecular complex;nucleoplasm;nucleus;organelle;ribonucleoprotein complex		GO:0000375;GO:0000377;GO:0000398;GO:0006139;GO:0006351;GO:0006355;GO:0006396;GO:0006397;GO:0006807;GO:0008152;GO:0008380;GO:0009058;GO:0009059;GO:0009607;GO:0009615;GO:0009889;GO:0009987;GO:0010467;GO:0010468;GO:0010556;GO:0016070;GO:0016071;GO:0019219;GO:0019222;GO:0031323;GO:0031326;GO:0032774;GO:0034641;GO:0034645;GO:0043170;GO:0044237;GO:0044238;GO:0044249;GO:0044260;GO:0050789;GO:0050794;GO:…	GO:0003676;GO:0003723;GO:0005488;GO:0005515;GO:0019899	GO:0005634;GO:0005654;GO:0030529;GO:0032991;GO:0043226;GO:0043227;GO:0043229;GO:0043231;GO:0044422;GO:0044424;GO:0044428;GO:0044446;GO:0044464	Heterogeneous nuclear ribonucleoprotein U-like protein 1	Q9BUJ2	HNRL1
17.9133	18.0444	18.1669	18.2582	0	0	actin cytoskeleton organization;actin filament-based process;anatomical structure formation involved in morphogenesis;biological regulation;blood coagulation;cell activation;cellular component organization;cellular component organization at cellular level;cellular component organization or biogenesis;cellular component organization or biogenesis at cellular level;cellular process;cellular respons…	actin binding;actin monomer binding;adenyl nucleotide binding;adenyl-nucleotide exchange factor activity;ATPase regulator activity;binding;cytoskeletal protein binding;enzyme regulator activity;lipid binding;nucleoside-triphosphatase regulator activity;nucleotide binding;phosphatidylinositol binding;phosphatidylinositol-4,5-bisphosphate binding;phospholipid binding;proline-rich region binding;pro…	adherens junction;anchoring junction;blood microparticle;cell cortex;cell junction;cell part;cell projection;cell-substrate adherens junction;cell-substrate junction;cytoplasm;cytoplasmic part;cytoskeleton;cytosol;extracellular membrane-bounded organelle;extracellular organelle;extracellular region part;extracellular vesicular exosome;focal adhesion;intracellular membrane-bounded organelle;intrac…	anatomical structure formation involved in morphogenesis;biological regulation;cell activation;cellular component organization;cellular process;coagulation;cytoskeleton organization;developmental process;establishment of localization;exocytosis;multicellular organismal process;organelle organization;regulation of body fluid levels;regulation of DNA metabolic process;regulation of organelle organi…	cell cortex;cell part;cell projection;cytoplasm;cytoskeleton;cytosol;extracellular organelle;intracellular membrane-bounded organelle;intracellular non-membrane-bounded organelle;intracellular organelle;membrane;neuron projection;nucleus;organelle;synapse;vesicle	Regulation of actin cytoskeleton;Shigellosis	GO:0001775;GO:0001843;GO:0002576;GO:0006140;GO:0006355;GO:0006357;GO:0006810;GO:0006887;GO:0006996;GO:0007010;GO:0007596;GO:0007599;GO:0008064;GO:0009889;GO:0009891;GO:0009893;GO:0009894;GO:0009987;GO:0010033;GO:0010468;GO:0010556;GO:0010557;GO:0010604;GO:0010628;GO:0010632;GO:0010634;GO:0010638;GO:0010639;GO:0016043;GO:0016192;GO:0019219;GO:0019222;GO:0030029;GO:0030036;GO:0030168;GO:0030334;GO:…	GO:0000166;GO:0000774;GO:0003779;GO:0003785;GO:0005488;GO:0005515;GO:0005543;GO:0005546;GO:0008092;GO:0008289;GO:0017076;GO:0030234;GO:0030554;GO:0035091;GO:0060589;GO:0060590;GO:0070064	GO:0005634;GO:0005737;GO:0005829;GO:0005856;GO:0005912;GO:0005924;GO:0005925;GO:0005938;GO:0016020;GO:0030054;GO:0030055;GO:0031982;GO:0031988;GO:0042995;GO:0043005;GO:0043226;GO:0043227;GO:0043228;GO:0043229;GO:0043230;GO:0043231;GO:0043232;GO:0044421;GO:0044424;GO:0044444;GO:0044464;GO:0045202;GO:0065010;GO:0070062;GO:0070161;GO:0072562	Profilin-1	P07737	PROF1
17.9496	18.0308	23.5475	23.6243	19.1093	17.8028	binding of sperm to zona pellucida;cell recognition;cell-cell recognition;cellular component assembly;cellular component assembly at cellular level;cellular component organization;cellular component organization at cellular level;cellular component organization or biogenesis;cellular component organization or biogenesis at cellular level;cellular macromolecular complex assembly;cellular macromole…	adenyl nucleotide binding;adenyl ribonucleotide binding;ATP binding;binding;enzyme binding;nucleotide binding;protein binding;purine nucleotide binding;purine ribonucleoside triphosphate binding;purine ribonucleotide binding;ribonucleotide binding;ubiquitin protein ligase binding;unfolded protein binding	cell body;cell part;chaperonin-containing T-complex;cytoplasm;cytoplasmic part;cytoskeletal part;cytosol;cytosolic part;extracellular membrane-bounded organelle;extracellular organelle;extracellular region part;extracellular vesicular exosome;intracellular organelle part;intracellular part;macromolecular complex;membrane-bounded organelle;membrane-bounded vesicle;microtubule;organelle;organelle p…	cell recognition;cellular component assembly;cellular component organization;cellular macromolecular complex assembly;cellular metabolic process;cellular process;macromolecular complex assembly;macromolecule metabolic process;metabolic process;primary metabolic process;protein complex assembly;protein folding;protein metabolic process	cell body;cell part;cytoplasm;cytosol;extracellular organelle;macromolecular complex;organelle;protein complex;vesicle		GO:0006457;GO:0006458;GO:0006461;GO:0007339;GO:0008037;GO:0008152;GO:0009987;GO:0009988;GO:0016043;GO:0019538;GO:0022414;GO:0022607;GO:0034621;GO:0034622;GO:0035036;GO:0043170;GO:0043623;GO:0043933;GO:0044237;GO:0044238;GO:0044260;GO:0044267;GO:0048610;GO:0051084;GO:0051131;GO:0065003;GO:0071822;GO:0071840;GO:0071841;GO:0071842;GO:0071844	GO:0000166;GO:0005488;GO:0005515;GO:0005524;GO:0017076;GO:0019899;GO:0030554;GO:0031625;GO:0032553;GO:0032555;GO:0032559;GO:0035639;GO:0051082	GO:0005737;GO:0005829;GO:0005832;GO:0005874;GO:0031982;GO:0031988;GO:0032991;GO:0043226;GO:0043227;GO:0043230;GO:0043234;GO:0044297;GO:0044421;GO:0044422;GO:0044424;GO:0044430;GO:0044444;GO:0044445;GO:0044446;GO:0044464;GO:0065010;GO:0070062	T-complex protein 1 subunit beta	P78371	TCPB
17.7239	18.0133	17.9348	0	16.1194	0	amine transport;apoptosis;biological regulation;biosynthetic process;blood coagulation;cell activation;cell death;cellular biosynthetic process;cellular component assembly;cellular component assembly at cellular level;cellular component organization;cellular component organization at cellular level;cellular component organization or biogenesis;cellular component organization or biogenesis at cell…	binding;enzyme binding;identical protein binding;kinase binding;protein binding;protein kinase binding;transcription factor binding;ubiquitin protein ligase binding	adherens junction;anchoring junction;blood microparticle;cell junction;cell leading edge;cell part;cell-substrate adherens junction;cell-substrate junction;cytoplasm;cytoplasmic membrane-bounded vesicle;cytoplasmic part;cytoplasmic vesicle;cytoplasmic vesicle membrane;cytoplasmic vesicle part;cytoskeletal part;cytosol;extracellular membrane-bounded organelle;extracellular organelle;extracellular …	amine transport;biological regulation;biosynthetic process;cell activation;cell death;cellular component assembly;cellular component organization;cellular metabolic process;cellular nitrogen compound metabolic process;cellular process;coagulation;death;establishment of localization;Golgi organization;hormone transport;macromolecule metabolic process;membrane organization;metabolic process;multice…	cell leading edge;cell part;cytoplasm;cytoplasmic membrane-bounded vesicle;cytosol;extracellular organelle;extracellular space;intracellular membrane-bounded organelle;intracellular organelle;lysosome;macromolecular complex;membrane;mitochondrion;nucleoplasm;nucleus;organelle;protein complex;vacuole;vesicle	Cell cycle;Neurotrophin signaling pathway;Oocyte meiosis	GO:0001775;GO:0001821;GO:0002441;GO:0002553;GO:0006139;GO:0006352;GO:0006367;GO:0006605;GO:0006626;GO:0006807;GO:0006810;GO:0006839;GO:0006886;GO:0006915;GO:0006996;GO:0007030;GO:0007165;GO:0007264;GO:0007596;GO:0007599;GO:0008152;GO:0008219;GO:0009058;GO:0009914;GO:0009987;GO:0010467;GO:0010817;GO:0010941;GO:0012501;GO:0015031;GO:0015837;GO:0016043;GO:0016070;GO:0016265;GO:0017038;GO:0022607;GO:…	GO:0005488;GO:0005515;GO:0008134;GO:0019899;GO:0019900;GO:0019901;GO:0031625;GO:0042802	GO:0000323;GO:0005615;GO:0005634;GO:0005654;GO:0005737;GO:0005739;GO:0005764;GO:0005773;GO:0005829;GO:0005912;GO:0005924;GO:0005925;GO:0012506;GO:0014069;GO:0016020;GO:0016023;GO:0030054;GO:0030055;GO:0030659;GO:0031090;GO:0031252;GO:0031410;GO:0031982;GO:0031988;GO:0032991;GO:0042470;GO:0042629;GO:0043226;GO:0043227;GO:0043229;GO:0043230;GO:0043231;GO:0043234;GO:0044421;GO:0044422;GO:0044424;GO:…	14-3-3 protein zeta/delta	P63104	1433Z
18.342	18.0002	0	0	16.7271	0	cellular macromolecule metabolic process;cellular metabolic process;cellular nitrogen compound metabolic process;cellular process;macromolecule metabolic process;metabolic process;nitrogen compound metabolic process;nucleic acid metabolic process;nucleobase-containing compound metabolic process;primary metabolic process;RNA metabolic process;RNA processing	binding;nucleotide binding	cell part;intracellular membrane-bounded organelle;intracellular organelle;intracellular organelle part;intracellular part;membrane-bounded organelle;nuclear part;nucleoplasm;nucleus;organelle;organelle part	cellular metabolic process;cellular nitrogen compound metabolic process;cellular process;macromolecule metabolic process;metabolic process;nitrogen compound metabolic process;nucleobase-containing compound metabolic process;primary metabolic process;RNA metabolic process;RNA processing	cell part;intracellular membrane-bounded organelle;intracellular organelle;nucleoplasm;nucleus;organelle	Spliceosome	GO:0006139;GO:0006396;GO:0006807;GO:0008152;GO:0009987;GO:0016070;GO:0034641;GO:0043170;GO:0044237;GO:0044238;GO:0044260;GO:0090304	GO:0000166;GO:0005488	GO:0005634;GO:0005654;GO:0043226;GO:0043227;GO:0043229;GO:0043231;GO:0044422;GO:0044424;GO:0044428;GO:0044446;GO:0044464	U2 snRNP-associated SURP motif-containing protein	O15042	SR140
0	17.9837	18.0387	0	0	0	alcohol catabolic process;alcohol metabolic process;anatomical structure development;carbohydrate catabolic process;carbohydrate metabolic process;carboxylic acid metabolic process;catabolic process;cell communication;cellular carbohydrate catabolic process;cellular carbohydrate metabolic process;cellular ketone metabolic process;cellular metabolic process;cellular process;cellular response to ex…	catalytic activity;lactate dehydrogenase activity;L-lactate dehydrogenase activity;oxidoreductase activity;oxidoreductase activity, acting on CH-OH group of donors;oxidoreductase activity, acting on the CH-OH group of donors, NAD or NADP as acceptor	cell part;cell projection part;cytoplasmic part;cytosol;extracellular membrane-bounded organelle;extracellular organelle;extracellular region part;extracellular vesicular exosome;flagellar fibrous sheath;flagellum part;intracellular membrane-bounded organelle;intracellular organelle;intracellular organelle part;intracellular part;membrane;membrane-bounded organelle;membrane-bounded vesicle;microt…	alcohol metabolic process;anatomical structure development;carbohydrate metabolic process;catabolic process;cell communication;cellular ketone metabolic process;cellular metabolic process;cellular process;developmental process;generation of precursor metabolites and energy;metabolic process;organic acid metabolic process;primary metabolic process;response to external stimulus;response to extracel…	cell part;cytosol;extracellular organelle;intracellular membrane-bounded organelle;intracellular organelle;membrane;mitochondrion;nucleus;organelle;vesicle	Cysteine and methionine metabolism;Glycolysis / Gluconeogenesis;Propanoate metabolism;Pyruvate metabolism	GO:0005975;GO:0005996;GO:0006006;GO:0006007;GO:0006066;GO:0006082;GO:0006090;GO:0006091;GO:0006096;GO:0007154;GO:0008152;GO:0009056;GO:0009605;GO:0009987;GO:0009991;GO:0016052;GO:0019318;GO:0019320;GO:0019752;GO:0021762;GO:0031668;GO:0032502;GO:0032787;GO:0042180;GO:0043436;GO:0044237;GO:0044238;GO:0044262;GO:0044275;GO:0044281;GO:0044282;GO:0046164;GO:0046365;GO:0048856;GO:0050896;GO:0051716;GO:…	GO:0003824;GO:0004457;GO:0004459;GO:0016491;GO:0016614;GO:0016616	GO:0005634;GO:0005739;GO:0005829;GO:0016020;GO:0031982;GO:0031988;GO:0035686;GO:0043226;GO:0043227;GO:0043229;GO:0043230;GO:0043231;GO:0044421;GO:0044422;GO:0044424;GO:0044442;GO:0044444;GO:0044446;GO:0044460;GO:0044463;GO:0044464;GO:0065010;GO:0070062	L-lactate dehydrogenase A chain	P00338	LDHA
18.6019	17.9608	0	0	21.4991	20.8448		binding;cation binding;DEAD/H-box RNA helicase binding;DNA binding;enzyme binding;ion binding;metal ion binding;nucleic acid binding;protein binding	cell part;cytoplasm;intracellular membrane-bounded organelle;intracellular organelle;intracellular organelle part;intracellular part;membrane-bounded organelle;nuclear matrix;nuclear part;nucleoplasm;nucleus;organelle;organelle part		cell part;cytoplasm;intracellular membrane-bounded organelle;intracellular organelle;nucleoplasm;nucleus;organelle			GO:0003676;GO:0003677;GO:0005488;GO:0005515;GO:0017151;GO:0019899;GO:0043167;GO:0043169;GO:0046872	GO:0005634;GO:0005654;GO:0005737;GO:0016363;GO:0043226;GO:0043227;GO:0043229;GO:0043231;GO:0044422;GO:0044424;GO:0044428;GO:0044446;GO:0044464	A-kinase anchor protein 8-like	Q9ULX6	AKP8L
18.386	17.9531	19.3159	19.6583	16.8061	0	apoptotic mitochondrial changes;biological regulation;cell cycle;cellular component organization;cellular component organization at cellular level;cellular component organization or biogenesis;cellular component organization or biogenesis at cellular level;cellular macromolecule metabolic process;cellular metabolic process;cellular nitrogen compound metabolic process;cellular process;cellular res…	basal RNA polymerase II transcription machinery binding;basal transcription machinery binding;binding;enzyme binding;enzyme inhibitor activity;enzyme regulator activity;protein binding;RNA polymerase binding;RNA polymerase core enzyme binding;RNA polymerase II core binding	cell part;chromatin;chromosomal part;cytoplasm;cytoplasmic part;intracellular membrane-bounded organelle;intracellular organelle;intracellular organelle lumen;intracellular organelle part;intracellular part;membrane-bounded organelle;membrane-enclosed lumen;mitochondrial matrix;mitochondrial part;nuclear chromatin;nuclear chromosome part;nuclear part;nucleoplasm;nucleus;organelle;organelle lumen;…	biological regulation;cell cycle;cellular component organization;cellular metabolic process;cellular nitrogen compound metabolic process;cellular process;macromolecule metabolic process;metabolic process;mitochondrion organization;mRNA metabolic process;mRNA processing;nitrogen compound metabolic process;nucleobase-containing compound metabolic process;organelle fission;organelle organization;pri…	cell part;cytoplasm;intracellular membrane-bounded organelle;intracellular organelle;nucleoplasm;nucleus;organelle		GO:0000266;GO:0006139;GO:0006355;GO:0006396;GO:0006397;GO:0006807;GO:0006950;GO:0006974;GO:0006996;GO:0007005;GO:0007049;GO:0008152;GO:0008380;GO:0008637;GO:0009266;GO:0009314;GO:0009408;GO:0009411;GO:0009416;GO:0009628;GO:0009889;GO:0009892;GO:0009894;GO:0009895;GO:0009987;GO:0010468;GO:0010556;GO:0010605;GO:0010608;GO:0010941;GO:0010942;GO:0016043;GO:0016070;GO:0016071;GO:0019219;GO:0019222;GO:…	GO:0000993;GO:0001098;GO:0001099;GO:0004857;GO:0005488;GO:0005515;GO:0019899;GO:0030234;GO:0043175;GO:0070063	GO:0000785;GO:0000790;GO:0005634;GO:0005654;GO:0005737;GO:0005759;GO:0031974;GO:0043226;GO:0043227;GO:0043229;GO:0043231;GO:0043233;GO:0044422;GO:0044424;GO:0044427;GO:0044428;GO:0044429;GO:0044444;GO:0044446;GO:0044454;GO:0044464;GO:0070013	Cell cycle and apoptosis regulator protein 2	Q8N163	CCAR2
17.8596	17.9178	21.7453	21.7245	0	0	cellular component assembly;cellular component assembly at cellular level;cellular component organization;cellular component organization at cellular level;cellular component organization or biogenesis;cellular component organization or biogenesis at cellular level;cellular macromolecular complex assembly;cellular macromolecular complex subunit organization;cellular membrane organization;cellular…	adenyl nucleotide binding;adenyl ribonucleotide binding;ATP binding;binding;nucleotide binding;purine nucleotide binding;purine ribonucleoside triphosphate binding;purine ribonucleotide binding;ribonucleotide binding	cell part;cytoplasmic part;cytosol;extracellular membrane-bounded organelle;extracellular organelle;extracellular region part;extracellular vesicular exosome;intracellular membrane-bounded organelle;intracellular organelle;intracellular part;membrane-bounded organelle;membrane-bounded vesicle;mitochondrion;organelle;vesicle	cellular component assembly;cellular component organization;cellular macromolecular complex assembly;cellular membrane organization;cellular process;establishment of localization;macromolecular complex assembly;membrane organization;mitochondrion organization;organelle organization;protein complex assembly;protein targeting;protein transport;response to chemical stimulus;response to stimulus;resp…	cell part;cytosol;extracellular organelle;intracellular membrane-bounded organelle;intracellular organelle;mitochondrion;organelle;vesicle	Antigen processing and presentation	GO:0006461;GO:0006605;GO:0006612;GO:0006626;GO:0006810;GO:0006839;GO:0006886;GO:0006950;GO:0006986;GO:0006996;GO:0007005;GO:0007006;GO:0007008;GO:0009987;GO:0010033;GO:0015031;GO:0016043;GO:0016044;GO:0017038;GO:0022607;GO:0034621;GO:0034622;GO:0035966;GO:0042221;GO:0043623;GO:0043933;GO:0045040;GO:0045184;GO:0046907;GO:0050896;GO:0051131;GO:0051234;GO:0051649;GO:0061024;GO:0065003;GO:0071822;GO:…	GO:0000166;GO:0005488;GO:0005524;GO:0017076;GO:0030554;GO:0032553;GO:0032555;GO:0032559;GO:0035639	GO:0005739;GO:0005829;GO:0031982;GO:0031988;GO:0043226;GO:0043227;GO:0043229;GO:0043230;GO:0043231;GO:0044421;GO:0044424;GO:0044444;GO:0044464;GO:0065010;GO:0070062	Heat shock 70 kDa protein 4	P34932	HSP74
18.8984	17.9109	0	0	0	0	biological regulation;biosynthetic process;cell junction assembly;cell junction organization;cell-substrate junction assembly;cellular biosynthetic process;cellular component assembly;cellular component assembly at cellular level;cellular component organization;cellular component organization at cellular level;cellular component organization or biogenesis;cellular component organization or biogen…	binding;cation binding;cytokine receptor binding;enzyme binding;growth factor receptor binding;hormone receptor binding;interleukin-1 receptor binding;ion binding;kinase binding;metal ion binding;nuclear hormone receptor binding;protein binding;receptor binding;thyroid hormone receptor binding;transcription factor binding;transition metal ion binding;zinc ion binding	adherens junction;anchoring junction;cell junction;cell part;cell-substrate adherens junction;cell-substrate junction;cytoplasm;cytoskeleton;focal adhesion;intracellular membrane-bounded organelle;intracellular non-membrane-bounded organelle;intracellular organelle;intracellular part;membrane;membrane-bounded organelle;non-membrane-bounded organelle;nucleus;organelle;plasma membrane	biological regulation;biosynthetic process;cell junction organization;cellular component assembly;cellular component organization;cellular metabolic process;cellular nitrogen compound metabolic process;cellular process;macromolecule metabolic process;metabolic process;nitrogen compound metabolic process;nucleobase-containing compound metabolic process;primary metabolic process;regulation of trans…	cell part;cytoplasm;cytoskeleton;intracellular membrane-bounded organelle;intracellular non-membrane-bounded organelle;intracellular organelle;membrane;nucleus;organelle;plasma membrane	NOD-like receptor signaling pathway	GO:0006139;GO:0006351;GO:0006355;GO:0006807;GO:0007044;GO:0008152;GO:0008588;GO:0009058;GO:0009059;GO:0009889;GO:0009987;GO:0010468;GO:0010556;GO:0016043;GO:0016070;GO:0019219;GO:0019222;GO:0022607;GO:0030334;GO:0030335;GO:0031323;GO:0031326;GO:0032386;GO:0032388;GO:0032774;GO:0032879;GO:0032880;GO:0033157;GO:0034329;GO:0034330;GO:0034641;GO:0034645;GO:0034762;GO:0034764;GO:0040012;GO:0040017;GO:…	GO:0005102;GO:0005126;GO:0005149;GO:0005488;GO:0005515;GO:0008134;GO:0008270;GO:0019899;GO:0019900;GO:0035257;GO:0043167;GO:0043169;GO:0046872;GO:0046914;GO:0046966;GO:0051427;GO:0070851	GO:0005634;GO:0005737;GO:0005856;GO:0005886;GO:0005912;GO:0005924;GO:0005925;GO:0016020;GO:0030054;GO:0030055;GO:0043226;GO:0043227;GO:0043228;GO:0043229;GO:0043231;GO:0043232;GO:0044424;GO:0044464;GO:0070161	Thyroid receptor-interacting protein 6	Q15654	TRIP6
16.9117	17.888	0	17.9405	0	0	cellular macromolecule metabolic process;cellular metabolic process;cellular nitrogen compound metabolic process;cellular process;histone mRNA metabolic process;macromolecule metabolic process;macromolecule modification;metabolic process;mRNA metabolic process;ncRNA metabolic process;ncRNA processing;nitrogen compound metabolic process;nucleic acid metabolic process;nucleobase-containing compound…	binding;mRNA binding;nucleic acid binding;nucleotide binding;RNA binding;tRNA binding	cell part;intracellular membrane-bounded organelle;intracellular organelle;intracellular part;macromolecular complex;membrane-bounded organelle;nucleus;organelle;ribonucleoprotein complex	cellular metabolic process;cellular nitrogen compound metabolic process;cellular process;macromolecule metabolic process;macromolecule modification;metabolic process;mRNA metabolic process;nitrogen compound metabolic process;nucleobase-containing compound metabolic process;primary metabolic process;RNA metabolic process;RNA modification;RNA processing;tRNA metabolic process;tRNA processing	cell part;intracellular membrane-bounded organelle;intracellular organelle;macromolecular complex;nucleus;organelle;ribonucleoprotein complex	Systemic lupus erythematosus	GO:0006139;GO:0006396;GO:0006399;GO:0006400;GO:0006807;GO:0008033;GO:0008152;GO:0008334;GO:0009451;GO:0009987;GO:0016070;GO:0016071;GO:0034470;GO:0034641;GO:0034660;GO:0043170;GO:0043412;GO:0044237;GO:0044238;GO:0044260;GO:0090304	GO:0000049;GO:0000166;GO:0003676;GO:0003723;GO:0003729;GO:0005488	GO:0005634;GO:0030529;GO:0032991;GO:0043226;GO:0043227;GO:0043229;GO:0043231;GO:0044424;GO:0044464	Lupus La protein	P05455	LA
16.9101	17.816	18.4648	0	0	0	amine metabolic process;anatomical structure development;anion homeostasis;biological regulation;carboxylic acid metabolic process;cellular amine metabolic process;cellular amino acid metabolic process;cellular anion homeostasis;cellular chemical homeostasis;cellular chloride ion homeostasis;cellular homeostasis;cellular ion homeostasis;cellular ketone metabolic process;cellular metabolic process…	adenyl nucleotide binding;adenyl ribonucleotide binding;ATP binding;binding;catalytic activity;creatine kinase activity;enzyme binding;kinase activity;nucleotide binding;phosphotransferase activity, nitrogenous group as acceptor;protein binding;purine nucleotide binding;purine ribonucleoside triphosphate binding;purine ribonucleotide binding;ribonucleotide binding;transferase activity;transferase…	cell part;cytoplasmic part;cytosol;extracellular membrane-bounded organelle;extracellular organelle;extracellular region part;extracellular vesicular exosome;intracellular membrane-bounded organelle;intracellular organelle;intracellular part;membrane-bounded organelle;membrane-bounded vesicle;mitochondrion;organelle;vesicle	amine metabolic process;anatomical structure development;biological regulation;cellular amino acid metabolic process;cellular homeostasis;cellular ion homeostasis;cellular ketone metabolic process;cellular metabolic process;cellular nitrogen compound metabolic process;cellular process;developmental process;homeostatic process;metabolic process;nitrogen compound metabolic process;organic acid meta…	cell part;cytosol;extracellular organelle;intracellular membrane-bounded organelle;intracellular organelle;mitochondrion;organelle;vesicle	Arginine and proline metabolism	GO:0006082;GO:0006520;GO:0006575;GO:0006599;GO:0006600;GO:0006807;GO:0006873;GO:0008152;GO:0009308;GO:0009987;GO:0019725;GO:0019752;GO:0021762;GO:0030002;GO:0030320;GO:0030644;GO:0032502;GO:0034641;GO:0042180;GO:0042592;GO:0043436;GO:0044106;GO:0044237;GO:0044238;GO:0044281;GO:0048856;GO:0048878;GO:0050801;GO:0055064;GO:0055081;GO:0055082;GO:0055083;GO:0065007;GO:0065008	GO:0000166;GO:0003824;GO:0004111;GO:0005488;GO:0005515;GO:0005524;GO:0016301;GO:0016740;GO:0016772;GO:0016775;GO:0017076;GO:0019899;GO:0030554;GO:0031625;GO:0032553;GO:0032555;GO:0032559;GO:0035639	GO:0005739;GO:0005829;GO:0031982;GO:0031988;GO:0043226;GO:0043227;GO:0043229;GO:0043230;GO:0043231;GO:0044421;GO:0044424;GO:0044444;GO:0044464;GO:0065010;GO:0070062	Creatine kinase B-type	P12277	KCRB
17.1183	17.7792	17.5956	17.3087	0	0	biosynthetic process;cell cycle;cell cycle process;cellular biosynthetic process;cellular macromolecule biosynthetic process;cellular macromolecule metabolic process;cellular metabolic process;cellular nitrogen compound metabolic process;cellular process;DNA conformation change;DNA duplex unwinding;DNA geometric change;DNA metabolic process;DNA replication;DNA strand elongation;DNA strand elongat…	adenyl nucleotide binding;adenyl ribonucleotide binding;ATP binding;binding;catalytic activity;DNA binding;DNA helicase activity;helicase activity;hydrolase activity;hydrolase activity, acting on acid anhydrides;hydrolase activity, acting on acid anhydrides, in phosphorus-containing anhydrides;identical protein binding;nucleic acid binding;nucleoside-triphosphatase activity;nucleotide binding;pro…	cell part;chromosomal part;intracellular membrane-bounded organelle;intracellular organelle;intracellular organelle part;intracellular part;macromolecular complex;MCM complex;membrane-bounded organelle;nuclear chromosome part;nuclear part;nucleoplasm;nucleoplasm part;nucleus;organelle;organelle part;protein complex	biosynthetic process;cell cycle;cellular metabolic process;cellular nitrogen compound metabolic process;cellular process;DNA geometric change;DNA metabolic process;DNA replication;macromolecule metabolic process;metabolic process;mitotic cell cycle;nitrogen compound metabolic process;nucleobase-containing compound metabolic process;primary metabolic process	cell part;intracellular membrane-bounded organelle;intracellular organelle;macromolecular complex;nucleoplasm;nucleus;organelle;protein complex	Cell cycle;Cell cycle - yeast;DNA replication;Meiosis - yeast	GO:0000082;GO:0000278;GO:0006139;GO:0006259;GO:0006260;GO:0006268;GO:0006270;GO:0006271;GO:0006807;GO:0007049;GO:0008152;GO:0009058;GO:0009059;GO:0009987;GO:0022402;GO:0022616;GO:0032392;GO:0032508;GO:0034641;GO:0034645;GO:0043170;GO:0044237;GO:0044238;GO:0044249;GO:0044260;GO:0071103;GO:0090304	GO:0000166;GO:0003676;GO:0003677;GO:0003678;GO:0003697;GO:0003824;GO:0004386;GO:0005488;GO:0005515;GO:0005524;GO:0016462;GO:0016787;GO:0016817;GO:0016818;GO:0017076;GO:0017111;GO:0030554;GO:0032553;GO:0032555;GO:0032559;GO:0035639;GO:0042802;GO:0043566	GO:0005634;GO:0005654;GO:0032991;GO:0042555;GO:0043226;GO:0043227;GO:0043229;GO:0043231;GO:0043234;GO:0044422;GO:0044424;GO:0044427;GO:0044428;GO:0044446;GO:0044451;GO:0044454;GO:0044464	DNA replication licensing factor MCM6	Q14566	MCM6
17.7256	17.777	16.7159	0	19.8322	19.9665	3'-UTR-mediated mRNA stabilization;biological regulation;cellular macromolecule metabolic process;cellular metabolic process;cellular nitrogen compound metabolic process;cellular process;developmental process;gene expression;macromolecule metabolic process;metabolic process;mRNA metabolic process;mRNA stabilization;multicellular organismal development;multicellular organismal process;nitrogen com…	AU-rich element binding;binding;double-stranded RNA binding;enzyme binding;kinase binding;mRNA 3'-UTR AU-rich region binding;mRNA 3'-UTR binding;mRNA binding;nucleic acid binding;nucleotide binding;protein binding;protein kinase binding;RNA binding	cell part;cytoplasm;cytoplasmic part;cytosol;intracellular membrane-bounded organelle;intracellular organelle;intracellular organelle part;intracellular part;membrane;membrane-bounded organelle;nuclear part;nucleoplasm;nucleus;organelle;organelle part	biological regulation;cellular metabolic process;cellular nitrogen compound metabolic process;cellular process;developmental process;macromolecule metabolic process;metabolic process;mRNA metabolic process;multicellular organismal development;multicellular organismal process;nitrogen compound metabolic process;nucleobase-containing compound metabolic process;primary metabolic process;regulation o…	cell part;cytoplasm;cytosol;intracellular membrane-bounded organelle;intracellular organelle;membrane;nucleoplasm;nucleus;organelle		GO:0006139;GO:0006417;GO:0006807;GO:0007275;GO:0008152;GO:0009889;GO:0009891;GO:0009893;GO:0009987;GO:0010467;GO:0010468;GO:0010556;GO:0010557;GO:0010604;GO:0010608;GO:0016070;GO:0016071;GO:0019219;GO:0019222;GO:0031323;GO:0031325;GO:0031326;GO:0031328;GO:0032268;GO:0032270;GO:0032501;GO:0032502;GO:0034641;GO:0043170;GO:0043487;GO:0043488;GO:0043489;GO:0044237;GO:0044238;GO:0044260;GO:0045595;GO:…	GO:0000166;GO:0003676;GO:0003723;GO:0003725;GO:0003729;GO:0003730;GO:0005488;GO:0005515;GO:0017091;GO:0019899;GO:0019900;GO:0019901;GO:0035925	GO:0005634;GO:0005654;GO:0005737;GO:0005829;GO:0016020;GO:0043226;GO:0043227;GO:0043229;GO:0043231;GO:0044422;GO:0044424;GO:0044428;GO:0044444;GO:0044446;GO:0044464	ELAV-like protein 1	Q15717	ELAV1
17.9739	17.7764	0	0	0	0	anatomical structure development;apoptosis;biological regulation;biosynthetic process;cell death;cellular biosynthetic process;cellular component organization;cellular component organization or biogenesis;cellular macromolecule metabolic process;cellular metabolic process;cellular nitrogen compound metabolic process;cellular process;cellular response to stimulus;death;developmental process;establ…	binding;protein binding;protein N-terminus binding	adherens junction;anchoring junction;cell junction;cell part;cell-substrate adherens junction;cell-substrate junction;cytoplasm;cytoplasmic part;cytoplasmic vesicle membrane;cytoplasmic vesicle part;cytosol;extracellular membrane-bounded organelle;extracellular organelle;extracellular region part;extracellular vesicular exosome;focal adhesion;intracellular organelle part;intracellular part;macrom…	anatomical structure development;biological regulation;biosynthetic process;cell death;cellular component organization;cellular metabolic process;cellular nitrogen compound metabolic process;cellular process;death;developmental process;establishment of localization;macromolecule metabolic process;membrane organization;metabolic process;nitrogen compound metabolic process;nucleobase-containing com…	cell part;cytoplasm;cytosol;extracellular organelle;macromolecular complex;membrane;organelle;protein complex;vesicle	Cell cycle;Neurotrophin signaling pathway;Oocyte meiosis	GO:0006139;GO:0006352;GO:0006355;GO:0006367;GO:0006605;GO:0006807;GO:0006810;GO:0006886;GO:0006915;GO:0007165;GO:0007264;GO:0008152;GO:0008219;GO:0009058;GO:0009889;GO:0009890;GO:0009892;GO:0009987;GO:0010467;GO:0010468;GO:0010556;GO:0010558;GO:0010605;GO:0010629;GO:0012501;GO:0015031;GO:0016043;GO:0016070;GO:0016265;GO:0019219;GO:0019222;GO:0021762;GO:0031323;GO:0031324;GO:0031326;GO:0031327;GO:…	GO:0005488;GO:0005515;GO:0047485	GO:0005737;GO:0005829;GO:0005912;GO:0005924;GO:0005925;GO:0012506;GO:0016020;GO:0030054;GO:0030055;GO:0030659;GO:0031090;GO:0031982;GO:0031988;GO:0032991;GO:0043226;GO:0043227;GO:0043230;GO:0043234;GO:0044421;GO:0044422;GO:0044424;GO:0044433;GO:0044444;GO:0044446;GO:0044464;GO:0065010;GO:0070062;GO:0070161	14-3-3 protein theta	P27348	1433T
17.8641	17.7727	16.3967	0	0	0	activation of immune response;activation of innate immune response;anaphase-promoting complex-dependent proteasomal ubiquitin-dependent protein catabolic process;antigen processing and presentation;antigen processing and presentation of exogenous antigen;antigen processing and presentation of exogenous peptide antigen;antigen processing and presentation of exogenous peptide antigen via MHC class …	enzyme regulator activity	cell part;cytoplasmic part;cytosol;extracellular membrane-bounded organelle;extracellular organelle;extracellular region part;extracellular vesicular exosome;intracellular organelle part;intracellular part;macromolecular complex;membrane;membrane-bounded organelle;membrane-bounded vesicle;nuclear part;nucleoplasm;organelle;organelle part;proteasome accessory complex;proteasome complex;proteasome …	biological regulation;catabolic process;cell cycle;cell death;cellular metabolic process;cellular nitrogen compound metabolic process;cellular process;death;immune system process;macromolecule metabolic process;macromolecule modification;metabolic process;mitotic cell cycle;nitrogen compound metabolic process;primary metabolic process;protein metabolic process;protein modification by small protei…	cell part;cytosol;extracellular organelle;macromolecular complex;membrane;nucleoplasm;organelle;proteasome complex;protein complex;vesicle	Proteasome	GO:0000082;GO:0000209;GO:0000278;GO:0002218;GO:0002220;GO:0002223;GO:0002253;GO:0002376;GO:0002429;GO:0002474;GO:0002478;GO:0002479;GO:0002682;GO:0002684;GO:0002757;GO:0002758;GO:0002764;GO:0002768;GO:0006464;GO:0006508;GO:0006511;GO:0006521;GO:0006807;GO:0006915;GO:0006950;GO:0006952;GO:0006955;GO:0006974;GO:0006977;GO:0007049;GO:0007165;GO:0007166;GO:0008152;GO:0008219;GO:0009056;GO:0009057;GO:…	GO:0030234	GO:0000502;GO:0005654;GO:0005829;GO:0005838;GO:0016020;GO:0022624;GO:0031982;GO:0031988;GO:0032991;GO:0043226;GO:0043227;GO:0043230;GO:0043234;GO:0044421;GO:0044422;GO:0044424;GO:0044428;GO:0044444;GO:0044446;GO:0044464;GO:0065010;GO:0070062	26S proteasome non-ATPase regulatory subunit 1	Q99460	PSMD1
18.0256	17.7519	0	15.6864	0	0	biological regulation;cellular process;cellular response to acid;cellular response to amine stimulus;cellular response to amino acid stimulus;cellular response to chemical stimulus;cellular response to endogenous stimulus;cellular response to organic nitrogen;cellular response to organic substance;cellular response to stimulus;establishment of localization;establishment of localization in cell;es…	binding;enzyme binding;enzyme inhibitor activity;enzyme regulator activity;GTPase binding;GTPase inhibitor activity;GTPase regulator activity;nucleoside-triphosphatase regulator activity;protein binding;protein transporter activity;Ran GTPase binding;Ras GTPase binding;small GTPase binding;substrate-specific transporter activity;transporter activity	cell part;cytoplasm;cytoplasmic part;Golgi apparatus;intracellular membrane-bounded organelle;intracellular non-membrane-bounded organelle;intracellular organelle;intracellular organelle part;intracellular part;macromolecular complex;membrane;membrane part;membrane-bounded organelle;non-membrane-bounded organelle;nuclear membrane;nuclear part;nuclear pore;nucleolus;nucleoplasm;nucleus;organelle;o…	biological regulation;cellular process;establishment of localization;nuclear transport;nucleocytoplasmic transport;protein targeting;protein transport;regulation of transport;response to chemical stimulus;response to endogenous stimulus;response to stimulus;transport;viral reproduction	cell part;cytoplasm;Golgi apparatus;intracellular membrane-bounded organelle;intracellular non-membrane-bounded organelle;intracellular organelle;macromolecular complex;membrane;nuclear pore;nucleolus;nucleoplasm;nucleus;organelle;protein complex		GO:0001101;GO:0006140;GO:0006605;GO:0006606;GO:0006607;GO:0006610;GO:0006810;GO:0006886;GO:0006913;GO:0009719;GO:0009894;GO:0009987;GO:0010033;GO:0010243;GO:0014075;GO:0015031;GO:0016032;GO:0017038;GO:0019219;GO:0019222;GO:0030811;GO:0031323;GO:0031329;GO:0032386;GO:0032388;GO:0032879;GO:0032880;GO:0033121;GO:0033124;GO:0033157;GO:0034260;GO:0034762;GO:0034764;GO:0042221;GO:0042306;GO:0042307;GO:…	GO:0004857;GO:0005095;GO:0005215;GO:0005488;GO:0005515;GO:0008536;GO:0008565;GO:0017016;GO:0019899;GO:0022892;GO:0030234;GO:0030695;GO:0031267;GO:0051020;GO:0060589	GO:0005634;GO:0005643;GO:0005654;GO:0005730;GO:0005737;GO:0005794;GO:0016020;GO:0031090;GO:0031965;GO:0032991;GO:0043226;GO:0043227;GO:0043228;GO:0043229;GO:0043231;GO:0043232;GO:0043234;GO:0044422;GO:0044424;GO:0044425;GO:0044428;GO:0044444;GO:0044446;GO:0044464;GO:0046930	Importin-5	O00410	IPO5
17.3902	17.7238	15.7299	0	17.9537	0	cellular macromolecule metabolic process;cellular metabolic process;cellular nitrogen compound metabolic process;cellular process;gene expression;macromolecule metabolic process;metabolic process;mRNA metabolic process;mRNA processing;nitrogen compound metabolic process;nuclear mRNA splicing, via spliceosome;nucleic acid metabolic process;nucleobase-containing compound metabolic process;primary m…	binding;catalytic activity;GTP binding;GTPase activity;guanyl nucleotide binding;guanyl ribonucleotide binding;hydrolase activity;hydrolase activity, acting on acid anhydrides;hydrolase activity, acting on acid anhydrides, in phosphorus-containing anhydrides;nucleoside-triphosphatase activity;nucleotide binding;purine nucleotide binding;purine ribonucleoside triphosphate binding;purine ribonucleo…	Cajal body;catalytic step 2 spliceosome;cell part;cytoplasm;intracellular organelle part;intracellular part;macromolecular complex;membrane;nuclear body;nuclear part;nuclear speck;nucleoplasm;nucleoplasm part;organelle part;ribonucleoprotein complex;spliceosomal complex	cellular metabolic process;cellular nitrogen compound metabolic process;cellular process;macromolecule metabolic process;metabolic process;mRNA metabolic process;mRNA processing;nitrogen compound metabolic process;nucleobase-containing compound metabolic process;primary metabolic process;RNA metabolic process;RNA processing;RNA splicing	cell part;cytoplasm;macromolecular complex;membrane;nucleoplasm;ribonucleoprotein complex;spliceosomal complex	Spliceosome	GO:0000375;GO:0000377;GO:0000398;GO:0006139;GO:0006396;GO:0006397;GO:0006807;GO:0008152;GO:0008380;GO:0009987;GO:0010467;GO:0016070;GO:0016071;GO:0034641;GO:0043170;GO:0044237;GO:0044238;GO:0044260;GO:0090304	GO:0000166;GO:0003824;GO:0003924;GO:0005488;GO:0005525;GO:0016462;GO:0016787;GO:0016817;GO:0016818;GO:0017076;GO:0017111;GO:0019001;GO:0032553;GO:0032555;GO:0032561;GO:0035639	GO:0005654;GO:0005681;GO:0005737;GO:0015030;GO:0016020;GO:0016604;GO:0016607;GO:0030529;GO:0032991;GO:0044422;GO:0044424;GO:0044428;GO:0044446;GO:0044451;GO:0044464;GO:0071013	116 kDa U5 small nuclear ribonucleoprotein component	Q15029	U5S1
18.0679	17.6845	20.2677	19.4632	0	0	aging;biological regulation;cardiac cell differentiation;cardiac muscle cell differentiation;cell differentiation;cellular developmental process;cellular process;cellular response to calcium ion;cellular response to chemical stimulus;cellular response to inorganic substance;cellular response to metal ion;cellular response to stimulus;developmental process;muscle cell differentiation;negative regu…	binding;identical protein binding;protein binding;protein dimerization activity;protein homodimerization activity	beta-catenin destruction complex;cell body;cell part;cell projection;cytoplasm;cytoplasmic part;extracellular membrane-bounded organelle;extracellular organelle;extracellular region part;extracellular vesicular exosome;intracellular organelle part;intracellular part;macromolecular complex;membrane-bounded organelle;membrane-bounded vesicle;membrane-enclosed lumen;neuron projection;nuclear envelop…	aging;biological regulation;cell differentiation;cellular process;developmental process;regulation of DNA metabolic process;response to chemical stimulus;response to endogenous stimulus;response to stimulus	cell body;cell part;cell projection;cytoplasm;extracellular organelle;macromolecular complex;neuron projection;nucleoplasm;organelle;protein complex;vesicle	Wnt signaling pathway	GO:0006275;GO:0007568;GO:0009719;GO:0009725;GO:0009889;GO:0009891;GO:0009893;GO:0009987;GO:0010033;GO:0010035;GO:0010038;GO:0010556;GO:0010557;GO:0010604;GO:0010941;GO:0019219;GO:0019222;GO:0030154;GO:0031323;GO:0031325;GO:0031326;GO:0031328;GO:0032502;GO:0035051;GO:0042221;GO:0042692;GO:0043434;GO:0045740;GO:0045935;GO:0048518;GO:0048519;GO:0048522;GO:0048523;GO:0048869;GO:0050789;GO:0050794;GO:…	GO:0005488;GO:0005515;GO:0042802;GO:0042803;GO:0046983	GO:0005641;GO:0005654;GO:0005737;GO:0030877;GO:0031970;GO:0031974;GO:0031982;GO:0031988;GO:0032991;GO:0042995;GO:0043005;GO:0043226;GO:0043227;GO:0043230;GO:0043234;GO:0044297;GO:0044421;GO:0044422;GO:0044424;GO:0044428;GO:0044444;GO:0044446;GO:0044464;GO:0065010;GO:0070062	Calcyclin-binding protein	Q9HB71	CYBP
17.3926	17.6762	0	0	0	0	biological regulation;biosynthetic process;catabolic process;cellular biosynthetic process;cellular catabolic process;cellular macromolecule metabolic process;cellular metabolic process;cellular nitrogen compound metabolic process;cellular process;cellular response to chemical stimulus;cellular response to hydrogen peroxide;cellular response to oxidative stress;cellular response to oxygen radical…	antioxidant activity;catalytic activity;oxidoreductase activity;oxidoreductase activity, acting on paired donors, with incorporation or reduction of molecular oxygen;oxidoreductase activity, acting on peroxide as acceptor;peroxidase activity;peroxiredoxin activity;thioredoxin peroxidase activity	cell part;cytoplasm;cytoplasmic part;cytosol;extracellular membrane-bounded organelle;extracellular organelle;extracellular region part;extracellular vesicular exosome;intracellular part;membrane-bounded organelle;membrane-bounded vesicle;organelle;vesicle	biological regulation;biosynthetic process;catabolic process;cellular metabolic process;cellular nitrogen compound metabolic process;cellular process;macromolecule metabolic process;metabolic process;nitrogen compound metabolic process;nucleobase-containing compound metabolic process;primary metabolic process;response to chemical stimulus;response to oxidative stress;response to stimulus;response…	cell part;cytoplasm;cytosol;extracellular organelle;organelle;vesicle		GO:0000302;GO:0000303;GO:0000305;GO:0006139;GO:0006352;GO:0006367;GO:0006801;GO:0006807;GO:0006950;GO:0006979;GO:0008152;GO:0009056;GO:0009058;GO:0009987;GO:0010035;GO:0010467;GO:0010941;GO:0016070;GO:0019430;GO:0032774;GO:0033554;GO:0034599;GO:0034614;GO:0034641;GO:0042221;GO:0042542;GO:0042743;GO:0042744;GO:0042981;GO:0043066;GO:0043067;GO:0043069;GO:0043170;GO:0043523;GO:0043524;GO:0044237;GO:…	GO:0003824;GO:0004601;GO:0008379;GO:0016209;GO:0016491;GO:0016684;GO:0016705;GO:0051920	GO:0005737;GO:0005829;GO:0031982;GO:0031988;GO:0043226;GO:0043227;GO:0043230;GO:0044421;GO:0044424;GO:0044444;GO:0044464;GO:0065010;GO:0070062	Peroxiredoxin-2	P32119	PRDX2
17.5	17.6735	16.1283	0	0	0	adenine biosynthetic process;adenine metabolic process;adenine salvage;alcohol metabolic process;amine metabolic process;anatomical structure development;anatomical structure morphogenesis;behavior;benzene-containing compound metabolic process;biological regulation;biosynthetic process;catabolic process;catecholamine metabolic process;catechol-containing compound metabolic process;cell activation…	binding;catalytic activity;cation binding;guanine phosphoribosyltransferase activity;hypoxanthine phosphoribosyltransferase activity;identical protein binding;ion binding;magnesium ion binding;metal ion binding;nucleotide binding;protein binding;protein dimerization activity;protein homodimerization activity;transferase activity;transferase activity, transferring glycosyl groups;transferase activ…	cell part;cytoplasm;cytoplasmic part;cytosol;extracellular membrane-bounded organelle;extracellular organelle;extracellular region part;extracellular vesicular exosome;intracellular part;membrane-bounded organelle;membrane-bounded vesicle;organelle;vesicle	alcohol metabolic process;amine metabolic process;anatomical structure development;anatomical structure morphogenesis;behavior;biological regulation;biosynthetic process;catabolic process;cell activation;cell death;cell development;cell differentiation;cell proliferation;cellular aromatic compound metabolic process;cellular component assembly;cellular component morphogenesis;cellular component or…	cell part;cytoplasm;cytosol;extracellular organelle;organelle;vesicle	Drug metabolism - other enzymes;Purine metabolism	GO:0001775;GO:0001975;GO:0002376;GO:0006066;GO:0006139;GO:0006144;GO:0006163;GO:0006164;GO:0006166;GO:0006168;GO:0006177;GO:0006178;GO:0006188;GO:0006195;GO:0006461;GO:0006576;GO:0006584;GO:0006725;GO:0006753;GO:0006807;GO:0007610;GO:0007625;GO:0007626;GO:0008152;GO:0008219;GO:0008283;GO:0009056;GO:0009058;GO:0009112;GO:0009113;GO:0009116;GO:0009117;GO:0009119;GO:0009123;GO:0009124;GO:0009125;GO:…	GO:0000166;GO:0000287;GO:0003824;GO:0004422;GO:0005488;GO:0005515;GO:0016740;GO:0016757;GO:0016763;GO:0042802;GO:0042803;GO:0043167;GO:0043169;GO:0046872;GO:0046983;GO:0052657	GO:0005737;GO:0005829;GO:0031982;GO:0031988;GO:0043226;GO:0043227;GO:0043230;GO:0044421;GO:0044424;GO:0044444;GO:0044464;GO:0065010;GO:0070062	Hypoxanthine-guanine phosphoribosyltransferase	P00492	HPRT
17.5447	17.665	15.6759	0	0	0	apoptosis;biological regulation;biosynthetic process;cell cycle;cell cycle process;cell death;cellular biosynthetic process;cellular component organization;cellular component organization at cellular level;cellular component organization or biogenesis;cellular component organization or biogenesis at cellular level;cellular macromolecule metabolic process;cellular metabolic process;cellular nitrog…	binding;enzyme binding;enzyme inhibitor activity;enzyme regulator activity;insulin-like growth factor receptor binding;kinase binding;kinase inhibitor activity;kinase regulator activity;protein binding;protein kinase binding;protein kinase C binding;protein kinase C inhibitor activity;protein kinase inhibitor activity;protein kinase regulator activity;protein serine/threonine kinase inhibitor act…	adherens junction;anchoring junction;cell junction;cell part;cell-substrate adherens junction;cell-substrate junction;cytoplasmic part;cytoplasmic vesicle membrane;cytoplasmic vesicle part;cytosol;extracellular membrane-bounded organelle;extracellular organelle;extracellular region part;extracellular vesicular exosome;focal adhesion;intracellular organelle part;intracellular part;membrane;membran…	biological regulation;biosynthetic process;cell cycle;cell death;cellular component organization;cellular metabolic process;cellular nitrogen compound metabolic process;cellular process;death;establishment of localization;macromolecule metabolic process;membrane organization;metabolic process;mitotic cell cycle;nitrogen compound metabolic process;nucleobase-containing compound metabolic process;o…	cell part;cytosol;extracellular organelle;membrane;organelle;vesicle	Cell cycle;Neurotrophin signaling pathway;Oocyte meiosis	GO:0000086;GO:0000278;GO:0001932;GO:0006139;GO:0006352;GO:0006367;GO:0006469;GO:0006605;GO:0006807;GO:0006810;GO:0006886;GO:0006915;GO:0006996;GO:0007049;GO:0007165;GO:0007264;GO:0008152;GO:0008219;GO:0009058;GO:0009966;GO:0009987;GO:0010467;GO:0010646;GO:0012501;GO:0015031;GO:0016043;GO:0016070;GO:0016265;GO:0019220;GO:0019222;GO:0022402;GO:0023051;GO:0031323;GO:0031399;GO:0031644;GO:0032268;GO:…	GO:0004857;GO:0004860;GO:0005080;GO:0005102;GO:0005159;GO:0005488;GO:0005515;GO:0008426;GO:0019207;GO:0019210;GO:0019887;GO:0019899;GO:0019900;GO:0019901;GO:0030234;GO:0030291	GO:0005829;GO:0005912;GO:0005924;GO:0005925;GO:0012506;GO:0016020;GO:0030054;GO:0030055;GO:0030659;GO:0031090;GO:0031982;GO:0031988;GO:0043226;GO:0043227;GO:0043230;GO:0044421;GO:0044422;GO:0044424;GO:0044433;GO:0044444;GO:0044446;GO:0044464;GO:0065010;GO:0070062;GO:0070161	14-3-3 protein gamma;14-3-3 protein gamma, N-terminally processed	P61981	1433G
17.3336	17.6462	0	0	16.8679	0	biological regulation;cellular macromolecule metabolic process;cellular metabolic process;cellular nitrogen compound metabolic process;cellular process;macromolecule metabolic process;metabolic process;mRNA metabolic process;mRNA processing;nitrogen compound metabolic process;nucleic acid metabolic process;nucleobase-containing compound metabolic process;primary metabolic process;regulation of bi…	binding;cation binding;ion binding;metal ion binding;nucleic acid binding;nucleic acid binding transcription factor activity;RNA binding;sequence-specific DNA binding transcription factor activity;transition metal ion binding;zinc ion binding	cell part;intracellular membrane-bounded organelle;intracellular organelle;intracellular organelle part;intracellular part;membrane-bounded organelle;nuclear part;nucleoplasm;nucleus;organelle;organelle part	biological regulation;cellular metabolic process;cellular nitrogen compound metabolic process;cellular process;macromolecule metabolic process;metabolic process;mRNA metabolic process;mRNA processing;nitrogen compound metabolic process;nucleobase-containing compound metabolic process;primary metabolic process;RNA metabolic process;RNA processing;RNA splicing	cell part;intracellular membrane-bounded organelle;intracellular organelle;nucleoplasm;nucleus;organelle		GO:0006139;GO:0006355;GO:0006396;GO:0006397;GO:0006807;GO:0008152;GO:0008380;GO:0009889;GO:0009987;GO:0010468;GO:0010556;GO:0016070;GO:0016071;GO:0019219;GO:0019222;GO:0031323;GO:0031326;GO:0034641;GO:0043170;GO:0044237;GO:0044238;GO:0044260;GO:0050789;GO:0050794;GO:0051171;GO:0051252;GO:0060255;GO:0065007;GO:0080090;GO:0090304;GO:2000112	GO:0001071;GO:0003676;GO:0003700;GO:0003723;GO:0005488;GO:0008270;GO:0043167;GO:0043169;GO:0046872;GO:0046914	GO:0005634;GO:0005654;GO:0043226;GO:0043227;GO:0043229;GO:0043231;GO:0044422;GO:0044424;GO:0044428;GO:0044446;GO:0044464	Zinc finger Ran-binding domain-containing protein 2	O95218	ZRAB2
16.9704	17.6377	18.5652	18.5329	19.2176	18.097	apoptosis;cell death;cell proliferation;cellular process;death;establishment of localization;establishment of localization in cell;establishment of protein localization;intracellular protein transport;intracellular transport;nuclear export;nuclear transport;nucleocytoplasmic transport;programmed cell death;protein export from nucleus;protein targeting;protein transport;transport	binding;importin-alpha export receptor activity;nuclear export signal receptor activity;protein binding;protein transporter activity;substrate-specific transporter activity;transporter activity	cell part;cytoplasm;extracellular membrane-bounded organelle;extracellular organelle;extracellular region part;extracellular vesicular exosome;intracellular membrane-bounded organelle;intracellular organelle;intracellular organelle part;intracellular part;membrane;membrane-bounded organelle;membrane-bounded vesicle;nuclear part;nucleoplasm;nucleus;organelle;organelle part;vesicle	cell death;cell proliferation;cellular process;death;establishment of localization;nuclear transport;nucleocytoplasmic transport;protein targeting;protein transport;transport	cell part;cytoplasm;extracellular organelle;intracellular membrane-bounded organelle;intracellular organelle;membrane;nucleoplasm;nucleus;organelle;vesicle		GO:0006605;GO:0006611;GO:0006810;GO:0006886;GO:0006913;GO:0006915;GO:0008219;GO:0008283;GO:0009987;GO:0012501;GO:0015031;GO:0016265;GO:0045184;GO:0046907;GO:0051168;GO:0051169;GO:0051234;GO:0051649	GO:0005049;GO:0005215;GO:0005488;GO:0005515;GO:0008262;GO:0008565;GO:0022892	GO:0005634;GO:0005654;GO:0005737;GO:0016020;GO:0031982;GO:0031988;GO:0043226;GO:0043227;GO:0043229;GO:0043230;GO:0043231;GO:0044421;GO:0044422;GO:0044424;GO:0044428;GO:0044446;GO:0044464;GO:0065010;GO:0070062	Exportin-2	P55060	XPO2
17.4506	17.6288	19.6201	19.7699	0	0	biosynthetic process;cell cycle;cell cycle process;cellular biosynthetic process;cellular macromolecule biosynthetic process;cellular macromolecule metabolic process;cellular metabolic process;cellular nitrogen compound metabolic process;cellular process;DNA metabolic process;DNA replication;DNA strand elongation;DNA strand elongation involved in DNA replication;DNA-dependent DNA replication init…	adenyl nucleotide binding;adenyl ribonucleotide binding;ATP binding;binding;catalytic activity;DNA binding;DNA helicase activity;helicase activity;hydrolase activity;hydrolase activity, acting on acid anhydrides;hydrolase activity, acting on acid anhydrides, in phosphorus-containing anhydrides;nucleic acid binding;nucleoside-triphosphatase activity;nucleotide binding;purine nucleotide binding;pur…	alpha DNA polymerase:primase complex;cell part;centrosome;chromosomal part;cytoplasmic part;cytoskeletal part;intracellular membrane-bounded organelle;intracellular non-membrane-bounded organelle;intracellular organelle;intracellular organelle part;intracellular part;macromolecular complex;MCM complex;membrane;membrane-bounded organelle;microtubule organizing center;non-membrane-bounded organelle…	biosynthetic process;cell cycle;cellular metabolic process;cellular nitrogen compound metabolic process;cellular process;DNA metabolic process;DNA replication;macromolecule metabolic process;metabolic process;mitotic cell cycle;nitrogen compound metabolic process;nucleobase-containing compound metabolic process;primary metabolic process	cell part;centrosome;intracellular membrane-bounded organelle;intracellular non-membrane-bounded organelle;intracellular organelle;macromolecular complex;membrane;microtubule organizing center;nucleoplasm;nucleus;organelle;protein complex	Cell cycle;Cell cycle - yeast;DNA replication;Meiosis - yeast	GO:0000082;GO:0000278;GO:0006139;GO:0006259;GO:0006260;GO:0006270;GO:0006271;GO:0006807;GO:0007049;GO:0008152;GO:0009058;GO:0009059;GO:0009987;GO:0022402;GO:0022616;GO:0034641;GO:0034645;GO:0043170;GO:0044237;GO:0044238;GO:0044249;GO:0044260;GO:0090304	GO:0000166;GO:0003676;GO:0003677;GO:0003678;GO:0003824;GO:0004386;GO:0005488;GO:0005524;GO:0016462;GO:0016787;GO:0016817;GO:0016818;GO:0017076;GO:0017111;GO:0030554;GO:0032553;GO:0032555;GO:0032559;GO:0035639	GO:0005634;GO:0005654;GO:0005658;GO:0005813;GO:0005815;GO:0016020;GO:0032991;GO:0042555;GO:0043226;GO:0043227;GO:0043228;GO:0043229;GO:0043231;GO:0043232;GO:0043234;GO:0044422;GO:0044424;GO:0044427;GO:0044428;GO:0044430;GO:0044444;GO:0044446;GO:0044451;GO:0044454;GO:0044464;GO:0048471	DNA replication licensing factor MCM3	P25205	MCM3
17.2873	17.6238	19.3228	0	19.8461	22.0881	biological regulation;biosynthetic process;catabolic process;cellular biosynthetic process;cellular catabolic process;cellular component disassembly;cellular component disassembly at cellular level;cellular component organization;cellular component organization at cellular level;cellular component organization or biogenesis;cellular component organization or biogenesis at cellular level;cellular …	binding;enzyme binding;fibroblast growth factor binding;growth factor binding;mRNA binding;nucleic acid binding;protein binding;RNA binding;structural constituent of ribosome;structural molecule activity	adherens junction;anchoring junction;cell junction;cell part;cell-substrate adherens junction;cell-substrate junction;cytoplasm;cytoplasmic part;cytosol;cytosolic small ribosomal subunit;extracellular membrane-bounded organelle;extracellular organelle;extracellular region part;extracellular vesicular exosome;focal adhesion;intracellular membrane-bounded organelle;intracellular organelle;intracell…	biological regulation;biosynthetic process;catabolic process;cellular component disassembly;cellular component organization;cellular metabolic process;cellular nitrogen compound metabolic process;cellular process;establishment of localization;macromolecule metabolic process;metabolic process;mRNA metabolic process;nitrogen compound metabolic process;nucleobase-containing compound metabolic proces…	cell part;cytoplasm;cytosol;extracellular organelle;intracellular membrane-bounded organelle;intracellular organelle;macromolecular complex;membrane;nucleoplasm;nucleus;organelle;ribonucleoprotein complex;small ribosomal subunit;vesicle	Ribosome	GO:0000184;GO:0000956;GO:0006139;GO:0006401;GO:0006402;GO:0006412;GO:0006413;GO:0006414;GO:0006415;GO:0006605;GO:0006612;GO:0006613;GO:0006614;GO:0006807;GO:0006810;GO:0006886;GO:0008152;GO:0009056;GO:0009057;GO:0009058;GO:0009059;GO:0009987;GO:0010467;GO:0015031;GO:0016032;GO:0016043;GO:0016070;GO:0016071;GO:0019058;GO:0019083;GO:0019222;GO:0019538;GO:0022411;GO:0022414;GO:0022415;GO:0032774;GO:…	GO:0003676;GO:0003723;GO:0003729;GO:0003735;GO:0005198;GO:0005488;GO:0005515;GO:0017134;GO:0019838;GO:0019899	GO:0005634;GO:0005654;GO:0005737;GO:0005829;GO:0005912;GO:0005924;GO:0005925;GO:0015935;GO:0016020;GO:0022627;GO:0030054;GO:0030055;GO:0030529;GO:0031982;GO:0031988;GO:0032991;GO:0043226;GO:0043227;GO:0043229;GO:0043230;GO:0043231;GO:0044421;GO:0044422;GO:0044424;GO:0044428;GO:0044444;GO:0044446;GO:0044464;GO:0065010;GO:0070062;GO:0070161	40S ribosomal protein S2	P15880	RS2
17.1885	17.6191	15.9064	0	14.5919	0	biological regulation;establishment of localization;establishment of localization in cell;establishment of protein localization;intracellular protein transport;intracellular transport;maternal process involved in female preg0cy;multicellular organismal process;multicellular organismal reproductive process;NLS-bearing substrate import into nucleus;nuclear import;nuclear transport;nucleocytoplasmic…	protein transporter activity;substrate-specific transporter activity;transporter activity	cell part;cytoplasm;intracellular membrane-bounded organelle;intracellular organelle;intracellular part;membrane;membrane-bounded organelle;nucleus;organelle	biological regulation;establishment of localization;multicellular organismal process;nuclear transport;nucleocytoplasmic transport;protein targeting;protein transport;transport	cell part;cytoplasm;intracellular membrane-bounded organelle;intracellular organelle;membrane;nucleus;organelle		GO:0006355;GO:0006357;GO:0006605;GO:0006606;GO:0006607;GO:0006810;GO:0006886;GO:0006913;GO:0009889;GO:0009891;GO:0009893;GO:0010468;GO:0010556;GO:0010557;GO:0010604;GO:0010628;GO:0015031;GO:0017038;GO:0019219;GO:0019222;GO:0022414;GO:0031323;GO:0031325;GO:0031326;GO:0031328;GO:0032501;GO:0045184;GO:0045893;GO:0045935;GO:0045944;GO:0046907;GO:0048518;GO:0048522;GO:0048609;GO:0050789;GO:0050794;GO:…	GO:0005215;GO:0008565;GO:0022892	GO:0005634;GO:0005737;GO:0016020;GO:0043226;GO:0043227;GO:0043229;GO:0043231;GO:0044424;GO:0044464	Importin subunit alpha-7	O60684	IMA7
17.7724	17.6099	0	17.7886	0	0	amine metabolic process;biosynthetic process;carboxylic acid metabolic process;cellular amine metabolic process;cellular amino acid metabolic process;cellular aromatic compound metabolic process;cellular biosynthetic process;cellular ketone metabolic process;cellular metabolic process;cellular nitrogen compound biosynthetic process;cellular nitrogen compound metabolic process;cellular process;glu…	adenyl nucleotide binding;adenyl ribonucleotide binding;ATP binding;binding;carbon-nitrogen ligase activity, with glutamine as amido-N-donor;catalytic activity;GMP synthase (glutamine-hydrolyzing) activity;GMP synthase activity;hydrolase activity;hydrolase activity, acting on acid anhydrides;hydrolase activity, acting on acid anhydrides, in phosphorus-containing anhydrides;ligase activity;ligase …	cell part;cytoplasm;cytoplasmic part;cytosol;intracellular part	amine metabolic process;biosynthetic process;cellular amino acid metabolic process;cellular aromatic compound metabolic process;cellular ketone metabolic process;cellular metabolic process;cellular nitrogen compound metabolic process;cellular process;heterocycle metabolic process;metabolic process;nitrogen compound metabolic process;nucleobase-containing compound metabolic process;nucleobase-cont…	cell part;cytoplasm;cytosol	Drug metabolism - other enzymes;Purine metabolism	GO:0006082;GO:0006139;GO:0006144;GO:0006163;GO:0006164;GO:0006520;GO:0006541;GO:0006725;GO:0006753;GO:0006807;GO:0008152;GO:0009058;GO:0009064;GO:0009112;GO:0009113;GO:0009117;GO:0009123;GO:0009124;GO:0009126;GO:0009127;GO:0009150;GO:0009152;GO:0009156;GO:0009161;GO:0009165;GO:0009167;GO:0009168;GO:0009259;GO:0009260;GO:0009308;GO:0009987;GO:0018130;GO:0019752;GO:0034641;GO:0034654;GO:0042180;GO:…	GO:0000166;GO:0003824;GO:0003921;GO:0003922;GO:0005488;GO:0005524;GO:0016462;GO:0016787;GO:0016817;GO:0016818;GO:0016874;GO:0016879;GO:0016884;GO:0017076;GO:0030554;GO:0032553;GO:0032555;GO:0032559;GO:0035639	GO:0005737;GO:0005829;GO:0044424;GO:0044444;GO:0044464	GMP synthase [glutamine-hydrolyzing]	P49915	GUAA
17.2651	17.5925	0	17.2241	0	0	activation of caspase activity;aggresome assembly;biological regulation;biosynthetic process;carbohydrate metabolic process;catabolic process;cellular biosynthetic process;cellular carbohydrate metabolic process;cellular catabolic process;cellular component assembly;cellular component assembly at cellular level;cellular component organization;cellular component organization at cellular level;cell…	adenyl nucleotide binding;adenyl ribonucleotide binding;ADP binding;ATP binding;ATPase activity;binding;catalytic activity;enzyme activator activity;enzyme binding;enzyme regulator activity;hydrolase activity;hydrolase activity, acting on acid anhydrides;hydrolase activity, acting on acid anhydrides, in phosphorus-containing anhydrides;lipid binding;nucleoside-triphosphatase activity;nucleotide b…	cell part;chromosomal part;cytoplasm;cytoplasmic part;cytoplasmic ubiquitin ligase complex;cytosol;endoplasmic reticulum;endoplasmic reticulum membrane;endoplasmic reticulum part;ER ubiquitin ligase complex;extracellular membrane-bounded organelle;extracellular organelle;extracellular region part;extracellular vesicular exosome;Hrd1p ubiquitin ligase complex;intracellular membrane-bounded organel…	biological regulation;biosynthetic process;carbohydrate metabolic process;catabolic process;cellular component assembly;cellular component organization;cellular metabolic process;cellular nitrogen compound metabolic process;cellular process;DNA metabolic process;DNA repair;establishment of localization;Golgi vesicle transport;macromolecular complex assembly;macromolecule metabolic process;macromo…	cell part;cytoplasm;cytosol;endoplasmic reticulum;extracellular organelle;intracellular membrane-bounded organelle;intracellular organelle;lipid particle;macromolecular complex;membrane;nucleoplasm;nucleus;organelle;proteasome complex;protein complex;ubiquitin ligase complex;vesicle	Protein processing in endoplasmic reticulum	GO:0005975;GO:0006139;GO:0006259;GO:0006281;GO:0006301;GO:0006302;GO:0006461;GO:0006464;GO:0006486;GO:0006487;GO:0006508;GO:0006511;GO:0006807;GO:0006810;GO:0006886;GO:0006888;GO:0006919;GO:0006950;GO:0006974;GO:0006984;GO:0006986;GO:0007165;GO:0008152;GO:0009056;GO:0009057;GO:0009058;GO:0009059;GO:0009266;GO:0009408;GO:0009628;GO:0009893;GO:0009894;GO:0009896;GO:0009987;GO:0010033;GO:0010498;GO:…	GO:0000166;GO:0003824;GO:0005488;GO:0005515;GO:0005524;GO:0008047;GO:0008289;GO:0016462;GO:0016504;GO:0016787;GO:0016817;GO:0016818;GO:0016887;GO:0017076;GO:0017111;GO:0019899;GO:0019902;GO:0019903;GO:0019904;GO:0030234;GO:0030554;GO:0031593;GO:0032182;GO:0032553;GO:0032555;GO:0032559;GO:0035639;GO:0035800;GO:0043130;GO:0043531;GO:0061134	GO:0000151;GO:0000153;GO:0000502;GO:0000835;GO:0000836;GO:0005634;GO:0005654;GO:0005737;GO:0005783;GO:0005789;GO:0005811;GO:0005829;GO:0016020;GO:0031090;GO:0031982;GO:0031988;GO:0032991;GO:0035861;GO:0043226;GO:0043227;GO:0043229;GO:0043230;GO:0043231;GO:0043234;GO:0044421;GO:0044422;GO:0044424;GO:0044425;GO:0044427;GO:0044428;GO:0044432;GO:0044444;GO:0044446;GO:0044464;GO:0048471;GO:0065010;GO:…	Transitional endoplasmic reticulum ATPase	P55072	TERA
16.7362	17.5387	17.1752	0	0	0	biological regulation;cell differentiation;cellular component assembly;cellular component assembly at cellular level;cellular component organization;cellular component organization at cellular level;cellular component organization or biogenesis;cellular component organization or biogenesis at cellular level;cellular developmental process;cellular macromolecular complex assembly;cellular macromole…		cell part;cullin-RING ubiquitin ligase complex;cytoplasm;extracellular membrane-bounded organelle;extracellular organelle;extracellular region part;extracellular vesicular exosome;intracellular membrane-bounded organelle;intracellular organelle;intracellular organelle part;intracellular part;macromolecular complex;membrane;membrane-bounded organelle;membrane-bounded vesicle;nuclear part;nucleopla…	biological regulation;cell differentiation;cellular component assembly;cellular component organization;cellular macromolecular complex assembly;cellular metabolic process;cellular process;developmental process;macromolecular complex assembly;macromolecule metabolic process;macromolecule modification;metabolic process;primary metabolic process;protein complex assembly;protein metabolic process;pro…	cell part;cytoplasm;extracellular organelle;intracellular membrane-bounded organelle;intracellular organelle;macromolecular complex;membrane;nucleoplasm;nucleus;organelle;protein complex;ubiquitin ligase complex;vesicle		GO:0006355;GO:0006357;GO:0006461;GO:0006464;GO:0008152;GO:0009889;GO:0009891;GO:0009893;GO:0009987;GO:0010265;GO:0010468;GO:0010556;GO:0010557;GO:0010604;GO:0010628;GO:0016043;GO:0016567;GO:0019219;GO:0019222;GO:0019538;GO:0022607;GO:0030154;GO:0031323;GO:0031325;GO:0031326;GO:0031328;GO:0032446;GO:0032502;GO:0034621;GO:0034622;GO:0043086;GO:0043170;GO:0043254;GO:0043412;GO:0043623;GO:0043933;GO:…		GO:0000151;GO:0005634;GO:0005654;GO:0005737;GO:0016020;GO:0031461;GO:0031982;GO:0031988;GO:0032991;GO:0043226;GO:0043227;GO:0043229;GO:0043230;GO:0043231;GO:0043234;GO:0044421;GO:0044422;GO:0044424;GO:0044428;GO:0044446;GO:0044464;GO:0065010;GO:0070062	Cullin-associated NEDD8-dissociated protein 1	Q86VP6	CAND1
17.6124	17.5301	17.7231	0	16.5582	0	biological regulation;biosynthetic process;cellular biosynthetic process;cellular component assembly;cellular component assembly at cellular level;cellular component organization;cellular component organization at cellular level;cellular component organization or biogenesis;cellular component organization or biogenesis at cellular level;cellular macromolecular complex assembly;cellular macromolec…	adenyl nucleotide binding;adenyl ribonucleotide binding;ATP binding;ATPase activity;ATPase activity, coupled;ATP-dependent helicase activity;ATP-dependent RNA helicase activity;binding;catalytic activity;chromatin binding;DNA binding;DNA/RNA helicase activity;double-stranded RNA binding;exonuclease activity;helicase activity;hydrolase activity;hydrolase activity, acting on acid anhydrides;hydrola…	cell part;cleavage body;cytoplasm;cytoplasmic part;intracellular membrane-bounded organelle;intracellular non-membrane-bounded organelle;intracellular organelle;intracellular organelle part;intracellular part;macromolecular complex;membrane;membrane-bounded organelle;non-membrane-bounded organelle;nuclear body;nuclear part;nucleolus;nucleoplasm;nucleoplasm part;nucleus;organelle;organelle part;pr…	biological regulation;biosynthetic process;cellular component assembly;cellular component organization;cellular macromolecular complex assembly;cellular metabolic process;cellular nitrogen compound metabolic process;cellular process;developmental process;DNA geometric change;DNA metabolic process;DNA repair;macromolecular complex assembly;macromolecule metabolic process;metabolic process;multicel…	cell part;cytoplasm;intracellular membrane-bounded organelle;intracellular non-membrane-bounded organelle;intracellular organelle;macromolecular complex;membrane;nucleolus;nucleoplasm;nucleus;organelle;protein complex;ribonucleoprotein complex		GO:0000245;GO:0000394;GO:0006139;GO:0006259;GO:0006281;GO:0006302;GO:0006351;GO:0006355;GO:0006388;GO:0006396;GO:0006399;GO:0006417;GO:0006446;GO:0006807;GO:0006950;GO:0006974;GO:0007275;GO:0008033;GO:0008152;GO:0008380;GO:0009058;GO:0009059;GO:0009607;GO:0009615;GO:0009889;GO:0009987;GO:0010033;GO:0010468;GO:0010501;GO:0010556;GO:0010608;GO:0016043;GO:0016070;GO:0019219;GO:0019222;GO:0022607;GO:…	GO:0000166;GO:0000988;GO:0000989;GO:0003676;GO:0003677;GO:0003682;GO:0003712;GO:0003723;GO:0003724;GO:0003725;GO:0003727;GO:0003729;GO:0003824;GO:0004004;GO:0004386;GO:0004518;GO:0004527;GO:0005488;GO:0005524;GO:0008026;GO:0008143;GO:0008186;GO:0016462;GO:0016787;GO:0016788;GO:0016817;GO:0016818;GO:0016887;GO:0017076;GO:0017111;GO:0030554;GO:0032553;GO:0032555;GO:0032559;GO:0033677;GO:0035639;GO:…	GO:0005634;GO:0005654;GO:0005730;GO:0005737;GO:0010494;GO:0016020;GO:0016604;GO:0030529;GO:0032991;GO:0035770;GO:0043226;GO:0043227;GO:0043228;GO:0043229;GO:0043231;GO:0043232;GO:0043234;GO:0044422;GO:0044424;GO:0044428;GO:0044444;GO:0044446;GO:0044451;GO:0044464;GO:0071920;GO:0072669	ATP-dependent RNA helicase DDX1	Q92499	DDX1
17.3733	17.5287	19.6162	0	0	0	biological regulation;cell cycle phase;cell cycle process;cellular component organization;cellular component organization at cellular level;cellular component organization or biogenesis;cellular component organization or biogenesis at cellular level;cellular process;cellular response to stimulus;defense response;immune response;immune system process;innate immune response;intracellular receptor m…		cell part;chromosomal part;cytoplasm;cytoplasmic part;cytosol;intracellular membrane-bounded organelle;intracellular non-membrane-bounded organelle;intracellular organelle;intracellular organelle part;intracellular part;kinetochore;macromolecular complex;membrane-bounded organelle;non-membrane-bounded organelle;nucleus;organelle;organelle part;protein complex;ubiquitin ligase complex	biological regulation;cellular component organization;cellular process;immune system process;mitosis;nuclear division;organelle fission;organelle organization;response to stimulus;response to stress;signal transduction	cell part;cytoplasm;cytosol;intracellular membrane-bounded organelle;intracellular non-membrane-bounded organelle;intracellular organelle;kinetochore;macromolecular complex;nucleus;organelle;protein complex;ubiquitin ligase complex	NOD-like receptor signaling pathway;Plant-pathogen interaction	GO:0000280;GO:0002376;GO:0006950;GO:0006952;GO:0006955;GO:0006996;GO:0007067;GO:0007165;GO:0009987;GO:0016043;GO:0022402;GO:0022403;GO:0030522;GO:0035872;GO:0045087;GO:0048285;GO:0050789;GO:0050794;GO:0050896;GO:0051716;GO:0065007;GO:0071840;GO:0071841;GO:0071842		GO:0000151;GO:0000776;GO:0005634;GO:0005737;GO:0005829;GO:0032991;GO:0043226;GO:0043227;GO:0043228;GO:0043229;GO:0043231;GO:0043232;GO:0043234;GO:0044422;GO:0044424;GO:0044427;GO:0044444;GO:0044446;GO:0044464	Suppressor of G2 allele of SKP1 homolog	Q9Y2Z0	SUGT1
17.4258	17.4962	0	0	0	17.5387	biosynthetic process;catabolic process;cellular biosynthetic process;cellular catabolic process;cellular component biogenesis;cellular component biogenesis at cellular level;cellular component disassembly;cellular component disassembly at cellular level;cellular component organization;cellular component organization at cellular level;cellular component organization or biogenesis;cellular componen…	binding;nucleic acid binding;RNA binding;structural constituent of ribosome;structural molecule activity	adherens junction;anchoring junction;cell junction;cell part;cell-substrate adherens junction;cell-substrate junction;cytoplasmic part;cytosol;cytosolic small ribosomal subunit;extracellular membrane-bounded organelle;extracellular organelle;extracellular region part;extracellular vesicular exosome;focal adhesion;intracellular organelle part;intracellular part;macromolecular complex;membrane;memb…	biosynthetic process;catabolic process;cellular component disassembly;cellular component organization;cellular metabolic process;cellular nitrogen compound metabolic process;cellular process;establishment of localization;macromolecule metabolic process;metabolic process;mRNA metabolic process;nitrogen compound metabolic process;nucleobase-containing compound metabolic process;primary metabolic pr…	cell part;cytosol;extracellular organelle;macromolecular complex;membrane;organelle;ribonucleoprotein complex;small ribosomal subunit;vesicle	Ribosome	GO:0000184;GO:0000956;GO:0006139;GO:0006364;GO:0006396;GO:0006401;GO:0006402;GO:0006412;GO:0006413;GO:0006414;GO:0006415;GO:0006605;GO:0006612;GO:0006613;GO:0006614;GO:0006807;GO:0006810;GO:0006886;GO:0008152;GO:0009056;GO:0009057;GO:0009058;GO:0009059;GO:0009987;GO:0010467;GO:0015031;GO:0016032;GO:0016043;GO:0016070;GO:0016071;GO:0016072;GO:0019058;GO:0019083;GO:0019538;GO:0022411;GO:0022414;GO:…	GO:0003676;GO:0003723;GO:0003735;GO:0005198;GO:0005488	GO:0005829;GO:0005912;GO:0005924;GO:0005925;GO:0015935;GO:0016020;GO:0022627;GO:0030054;GO:0030055;GO:0030529;GO:0031982;GO:0031988;GO:0032991;GO:0043226;GO:0043227;GO:0043230;GO:0044421;GO:0044422;GO:0044424;GO:0044444;GO:0044446;GO:0044464;GO:0065010;GO:0070062;GO:0070161	40S ribosomal protein S16	P62249	RS16
17.8301	17.4758	0	0	18.2123	0	biological regulation;biosynthetic process;cellular biosynthetic process;cellular macromolecule biosynthetic process;cellular macromolecule metabolic process;cellular metabolic process;cellular nitrogen compound metabolic process;cellular process;macromolecule biosynthetic process;macromolecule metabolic process;metabolic process;nitrogen compound metabolic process;nucleic acid metabolic process;…	binding;cation binding;identical protein binding;ion binding;metal ion binding;nucleic acid binding;nucleotide binding;protein binding;RNA binding;transition metal ion binding;zinc ion binding	cell part;cytoplasm;intracellular membrane-bounded organelle;intracellular non-membrane-bounded organelle;intracellular organelle;intracellular organelle part;intracellular part;membrane;membrane-bounded organelle;non-membrane-bounded organelle;nuclear part;nucleolus;nucleoplasm;nucleus;organelle;organelle part;plasma membrane	biological regulation;biosynthetic process;cellular metabolic process;cellular nitrogen compound metabolic process;cellular process;macromolecule metabolic process;metabolic process;nitrogen compound metabolic process;nucleobase-containing compound metabolic process;primary metabolic process;RNA metabolic process	cell part;cytoplasm;intracellular membrane-bounded organelle;intracellular non-membrane-bounded organelle;intracellular organelle;membrane;nucleolus;nucleoplasm;nucleus;organelle;plasma membrane		GO:0006139;GO:0006351;GO:0006355;GO:0006807;GO:0008152;GO:0009058;GO:0009059;GO:0009889;GO:0009987;GO:0010468;GO:0010556;GO:0016070;GO:0019219;GO:0019222;GO:0031323;GO:0031326;GO:0032774;GO:0034641;GO:0034645;GO:0043170;GO:0044237;GO:0044238;GO:0044249;GO:0044260;GO:0050789;GO:0050794;GO:0051171;GO:0051252;GO:0060255;GO:0065007;GO:0080090;GO:0090304;GO:2000112	GO:0000166;GO:0003676;GO:0003723;GO:0005488;GO:0005515;GO:0008270;GO:0042802;GO:0043167;GO:0043169;GO:0046872;GO:0046914	GO:0005634;GO:0005654;GO:0005730;GO:0005737;GO:0005886;GO:0016020;GO:0043226;GO:0043227;GO:0043228;GO:0043229;GO:0043231;GO:0043232;GO:0044422;GO:0044424;GO:0044428;GO:0044446;GO:0044464	RNA-binding protein EWS	Q01844	EWS
17.5848	17.4426	0	0	0	0	biological regulation;biosynthetic process;catabolic process;cell growth;cellular biosynthetic process;cellular catabolic process;cellular macromolecule catabolic process;cellular macromolecule metabolic process;cellular metabolic process;cellular nitrogen compound metabolic process;cellular process;DNA catabolic process;DNA catabolic process, exonucleolytic;DNA metabolic process;gamete generatio…	5'-3' exonuclease activity;5'-3' exoribonuclease activity;binding;catalytic activity;cation binding;DNA binding;exonuclease activity;exonuclease activity, active with either ribo- or deoxyribonucleic acids and producing 5'-phosphomonoesters;exoribonuclease activity;exoribonuclease activity, producing 5'-phosphomonoesters;hydrolase activity;hydrolase activity, acting on ester bonds;ion binding;met…	aggresome;cell part;inclusion body;intracellular membrane-bounded organelle;intracellular non-membrane-bounded organelle;intracellular organelle;intracellular organelle part;intracellular part;membrane;membrane-bounded organelle;non-membrane-bounded organelle;nuclear part;nucleolus;nucleus;organelle;organelle part	biological regulation;biosynthetic process;catabolic process;cell growth;cellular metabolic process;cellular nitrogen compound metabolic process;cellular process;DNA metabolic process;growth;macromolecule metabolic process;metabolic process;mRNA metabolic process;mRNA processing;multicellular organismal process;nitrogen compound metabolic process;nucleobase-containing compound metabolic process;p…	cell part;intracellular membrane-bounded organelle;intracellular non-membrane-bounded organelle;intracellular organelle;membrane;nucleolus;nucleus;organelle	Ribosome biogenesis in eukaryotes;RNA degradation	GO:0000738;GO:0006139;GO:0006259;GO:0006308;GO:0006353;GO:0006355;GO:0006396;GO:0006397;GO:0006401;GO:0006807;GO:0007276;GO:0007283;GO:0008152;GO:0009056;GO:0009057;GO:0009058;GO:0009889;GO:0009987;GO:0010468;GO:0010556;GO:0016049;GO:0016070;GO:0016071;GO:0019219;GO:0019222;GO:0022414;GO:0031323;GO:0031326;GO:0032501;GO:0032774;GO:0034641;GO:0040007;GO:0043170;GO:0044237;GO:0044238;GO:0044248;GO:…	GO:0000975;GO:0000976;GO:0001067;GO:0001147;GO:0001160;GO:0003676;GO:0003677;GO:0003824;GO:0004518;GO:0004527;GO:0004532;GO:0004534;GO:0004540;GO:0005488;GO:0008270;GO:0008409;GO:0016787;GO:0016788;GO:0016796;GO:0016896;GO:0043167;GO:0043169;GO:0043565;GO:0044212;GO:0046872;GO:0046914	GO:0005634;GO:0005730;GO:0016020;GO:0016234;GO:0016235;GO:0043226;GO:0043227;GO:0043228;GO:0043229;GO:0043231;GO:0043232;GO:0044422;GO:0044424;GO:0044428;GO:0044446;GO:0044464	5'-3' exoribonuclease 2	Q9H0D6	XRN2
17.4725	17.4363	0	18.1893	0	0	apoptosis;biological regulation;catabolic process;cell death;cell surface receptor linked signaling pathway;cellular catabolic process;cellular component disassembly;cellular component disassembly at cellular level;cellular component disassembly involved in apoptosis;cellular component organization;cellular component organization at cellular level;cellular component organization or biogenesis;cel…	binding;cation binding;enzyme binding;ion binding;metal ion binding;nuclear localization sequence binding;peptide binding;protein binding;protein domain specific binding;protein transporter activity;signal sequence binding;substrate-specific transporter activity;transition metal ion binding;transporter activity;zinc ion binding	cell part;cytoplasm;cytoplasmic part;cytosol;endoplasmic reticulum part;endoplasmic reticulum tubular network;envelope;extracellular membrane-bounded organelle;extracellular organelle;extracellular region part;extracellular vesicular exosome;intracellular organelle part;intracellular part;macromolecular complex;membrane;membrane part;membrane-bounded organelle;membrane-bounded vesicle;nuclear env…	biological regulation;catabolic process;cell death;cellular component disassembly;cellular component organization;cellular metabolic process;cellular nitrogen compound metabolic process;cellular process;death;DNA metabolic process;establishment of localization;macromolecule metabolic process;metabolic process;nitrogen compound metabolic process;nuclear transport;nucleobase-containing compound met…	cell part;cytoplasm;cytosol;extracellular organelle;macromolecular complex;membrane;nuclear envelope;nuclear pore;nucleoplasm;organelle;protein complex;vesicle	RNA transport	GO:0000060;GO:0000737;GO:0006139;GO:0006259;GO:0006308;GO:0006309;GO:0006605;GO:0006606;GO:0006607;GO:0006610;GO:0006807;GO:0006810;GO:0006886;GO:0006913;GO:0006915;GO:0006921;GO:0007165;GO:0007166;GO:0008152;GO:0008219;GO:0009056;GO:0009057;GO:0009987;GO:0010033;GO:0012501;GO:0015031;GO:0016032;GO:0016043;GO:0016265;GO:0017038;GO:0019058;GO:0019221;GO:0022411;GO:0022414;GO:0022415;GO:0034097;GO:…	GO:0005048;GO:0005215;GO:0005488;GO:0005515;GO:0008139;GO:0008270;GO:0008565;GO:0019899;GO:0019904;GO:0022892;GO:0042277;GO:0043167;GO:0043169;GO:0046872;GO:0046914	GO:0005635;GO:0005643;GO:0005654;GO:0005737;GO:0005829;GO:0016020;GO:0031090;GO:0031965;GO:0031967;GO:0031975;GO:0031982;GO:0031988;GO:0032991;GO:0043226;GO:0043227;GO:0043230;GO:0043234;GO:0044421;GO:0044422;GO:0044424;GO:0044425;GO:0044428;GO:0044432;GO:0044444;GO:0044446;GO:0044464;GO:0046930;GO:0065010;GO:0070062;GO:0071782	Importin subunit beta-1	Q14974	IMB1
17.5314	17.4282	15.8873	0	18.4985	0	anatomical structure homeostasis;biological adhesion;biological regulation;cell adhesion;cell surface receptor linked signaling pathway;cell-cell adhesion;cellular component movement;cellular process;cellular response to chemical stimulus;cellular response to growth factor stimulus;cellular response to organic substance;cellular response to stimulus;cellular response to vascular endothelial growt…	binding;enzyme binding;enzyme inhibitor activity;enzyme regulator activity;identical protein binding;kinase binding;kinase inhibitor activity;kinase regulator activity;protein binding;protein kinase binding;protein kinase C binding;protein kinase C inhibitor activity;protein kinase inhibitor activity;protein kinase regulator activity;protein serine/threonine kinase inhibitor activity;small conjug…	adherens junction;anchoring junction;cell junction;cell part;cell-substrate adherens junction;cell-substrate junction;contractile fiber part;cytoplasm;cytoplasmic part;cytoskeletal part;cytoskeleton;cytosol;extracellular membrane-bounded organelle;extracellular organelle;extracellular region part;extracellular space;extracellular vesicular exosome;focal adhesion;intracellular membrane-bounded org…	biological adhesion;biological regulation;cell adhesion;cellular component movement;cellular process;homeostatic process;macromolecule metabolic process;metabolic process;multi-organism process;regulation of protein modification process;regulation of translation;response to biotic stimulus;response to chemical stimulus;response to stimulus;response to stress;signal transduction	cell part;cytoplasm;cytoskeleton;cytosol;extracellular organelle;extracellular space;intracellular membrane-bounded organelle;intracellular non-membrane-bounded organelle;intracellular organelle;macromolecular complex;membrane;nucleus;organelle;plasma membrane;proteasome complex;protein complex;vesicle	Amoebiasis;MAPK signaling pathway;VEGF signaling pathway	GO:0001817;GO:0001819;GO:0001894;GO:0001895;GO:0001932;GO:0006417;GO:0006446;GO:0006469;GO:0006928;GO:0006950;GO:0006986;GO:0007155;GO:0007165;GO:0007166;GO:0007167;GO:0007169;GO:0008152;GO:0009607;GO:0009615;GO:0009889;GO:0009891;GO:0009893;GO:0009966;GO:0009987;GO:0010033;GO:0010467;GO:0010468;GO:0010556;GO:0010557;GO:0010594;GO:0010595;GO:0010604;GO:0010608;GO:0010627;GO:0010941;GO:0016337;GO:…	GO:0004857;GO:0004860;GO:0005080;GO:0005488;GO:0005515;GO:0008426;GO:0019207;GO:0019210;GO:0019887;GO:0019899;GO:0019900;GO:0019901;GO:0030234;GO:0030291;GO:0032182;GO:0042802;GO:0043130	GO:0000502;GO:0005615;GO:0005634;GO:0005737;GO:0005819;GO:0005829;GO:0005856;GO:0005886;GO:0005912;GO:0005924;GO:0005925;GO:0016020;GO:0030018;GO:0030054;GO:0030055;GO:0031982;GO:0031988;GO:0032991;GO:0043226;GO:0043227;GO:0043228;GO:0043229;GO:0043230;GO:0043231;GO:0043232;GO:0043234;GO:0044421;GO:0044422;GO:0044424;GO:0044430;GO:0044444;GO:0044446;GO:0044449;GO:0044464;GO:0065010;GO:0070062;GO:…	Heat shock protein beta-1	P04792	HSPB1
17.1484	17.4097	0	0	15.2765	18.6896	biosynthetic process;catabolic process;cellular biosynthetic process;cellular catabolic process;cellular component disassembly;cellular component disassembly at cellular level;cellular component organization;cellular component organization at cellular level;cellular component organization or biogenesis;cellular component organization or biogenesis at cellular level;cellular macromolecular complex…	binding;nucleic acid binding;RNA binding;structural constituent of ribosome;structural molecule activity	adherens junction;anchoring junction;cell junction;cell part;cell-substrate adherens junction;cell-substrate junction;cytoplasm;cytoplasmic part;cytosol;cytosolic large ribosomal subunit;extracellular membrane-bounded organelle;extracellular organelle;extracellular region part;extracellular vesicular exosome;focal adhesion;intracellular membrane-bounded organelle;intracellular non-membrane-bounde…	biosynthetic process;catabolic process;cellular component disassembly;cellular component organization;cellular metabolic process;cellular nitrogen compound metabolic process;cellular process;establishment of localization;macromolecule metabolic process;metabolic process;mRNA metabolic process;nitrogen compound metabolic process;nucleobase-containing compound metabolic process;primary metabolic pr…	cell part;cytoplasm;cytosol;extracellular organelle;intracellular membrane-bounded organelle;intracellular non-membrane-bounded organelle;intracellular organelle;macromolecular complex;nucleolus;nucleoplasm;nucleus;organelle;ribonucleoprotein complex;vesicle	Ribosome	GO:0000184;GO:0000956;GO:0006139;GO:0006401;GO:0006402;GO:0006412;GO:0006413;GO:0006414;GO:0006415;GO:0006605;GO:0006612;GO:0006613;GO:0006614;GO:0006807;GO:0006810;GO:0006886;GO:0008152;GO:0009056;GO:0009057;GO:0009058;GO:0009059;GO:0009987;GO:0010033;GO:0010467;GO:0015031;GO:0016032;GO:0016043;GO:0016070;GO:0016071;GO:0019058;GO:0019083;GO:0019538;GO:0022411;GO:0022414;GO:0022415;GO:0032774;GO:…	GO:0003676;GO:0003723;GO:0003735;GO:0005198;GO:0005488	GO:0005634;GO:0005654;GO:0005730;GO:0005737;GO:0005829;GO:0005912;GO:0005924;GO:0005925;GO:0015934;GO:0022625;GO:0030054;GO:0030055;GO:0030529;GO:0031982;GO:0031988;GO:0032991;GO:0043226;GO:0043227;GO:0043228;GO:0043229;GO:0043230;GO:0043231;GO:0043232;GO:0044421;GO:0044422;GO:0044424;GO:0044428;GO:0044444;GO:0044446;GO:0044464;GO:0065010;GO:0070062;GO:0070161	60S ribosomal protein L3	P39023	RL3
18.7924	17.4076	0	0	0	0	biological regulation;cellular component mainte0ce;cellular component mainte0ce at cellular level;cellular component organization;cellular component organization at cellular level;cellular component organization or biogenesis;cellular component organization or biogenesis at cellular level;cellular macromolecule metabolic process;cellular metabolic process;cellular nitrogen compound metabolic proc…	binding;chromatin binding;DNA binding;nucleic acid binding;RNA binding	cell part;chromosomal part;chromosome, centromeric region;cytoplasm;intracellular organelle part;intracellular part;nuclear part;nucleoplasm;organelle part	biological regulation;cellular component organization;cellular metabolic process;cellular nitrogen compound metabolic process;cellular process;chromatin organization;chromosome organization;macromolecule metabolic process;metabolic process;nitrogen compound metabolic process;nucleobase-containing compound metabolic process;organelle organization;primary metabolic process;regulation of organelle o…	cell part;cytoplasm;nucleoplasm		GO:0006139;GO:0006325;GO:0006396;GO:0006807;GO:0006996;GO:0008152;GO:0009987;GO:0016043;GO:0016070;GO:0033043;GO:0033044;GO:0034641;GO:0043170;GO:0043954;GO:0044237;GO:0044238;GO:0044260;GO:0050789;GO:0050794;GO:0051128;GO:0051276;GO:0065007;GO:0070827;GO:0070828;GO:0070829;GO:0071840;GO:0071841;GO:0071842;GO:0071956;GO:0090304	GO:0003676;GO:0003677;GO:0003682;GO:0003723;GO:0005488	GO:0000775;GO:0005654;GO:0005737;GO:0044422;GO:0044424;GO:0044427;GO:0044428;GO:0044446;GO:0044464	WD repeat and HMG-box DNA-binding protein 1	O75717	WDHD1
17.5612	17.3841	0	0	18.5127	17.7047	acylglycerol catabolic process;acylglycerol metabolic process;anatomical structure development;anatomical structure morphogenesis;biological regulation;branching morphogenesis of a tube;carbohydrate metabolic process;catabolic process;cell cycle;cell division;cell surface receptor linked signaling pathway;cellular carbohydrate metabolic process;cellular catabolic process;cellular glucan metabolic…	binding;catalytic activity;cation binding;hydrolase activity;hydrolase activity, acting on ester bonds;ion binding;metal ion binding;phosphatase activity;phosphoprotein phosphatase activity;phosphoric ester hydrolase activity;protein serine/threonine phosphatase activity;ribonucleoprotein binding	cell part;cell projection;cell projection part;cytoplasm;cytoplasmic part;cytosol;dendritic spine;extracellular membrane-bounded organelle;extracellular organelle;extracellular region part;extracellular vesicular exosome;glycogen granule;histone methyltransferase complex;intracellular membrane-bounded organelle;intracellular non-membrane-bounded organelle;intracellular organelle;intracellular org…	anatomical structure development;anatomical structure morphogenesis;biological regulation;carbohydrate metabolic process;catabolic process;cell cycle;cell division;cellular lipid metabolic process;cellular metabolic process;cellular process;developmental process;energy reserve metabolic process;generation of precursor metabolites and energy;glycerol ether metabolic process;lipid metabolic process…	cell part;cell projection;cytoplasm;cytosol;extracellular organelle;histone methyltransferase complex;intracellular membrane-bounded organelle;intracellular non-membrane-bounded organelle;intracellular organelle;macromolecular complex;membrane;neuron projection;nucleolus;nucleoplasm;nucleus;organelle;plasma membrane;protein complex;protein serine/threonine phosphatase complex;vesicle	Focal adhesion;Insulin signaling pathway;Long-term potentiation;Meiosis - yeast;Oocyte meiosis;Regulation of actin cytoskeleton;Vascular smooth muscle contraction	GO:0001763;GO:0005975;GO:0005976;GO:0005977;GO:0005979;GO:0005981;GO:0006073;GO:0006091;GO:0006109;GO:0006112;GO:0006464;GO:0006470;GO:0006629;GO:0006638;GO:0006639;GO:0006641;GO:0006662;GO:0006793;GO:0006796;GO:0007049;GO:0007165;GO:0007166;GO:0007167;GO:0007178;GO:0007179;GO:0007623;GO:0008152;GO:0009056;GO:0009314;GO:0009416;GO:0009605;GO:0009628;GO:0009648;GO:0009649;GO:0009653;GO:0009889;GO:…	GO:0003824;GO:0004721;GO:0004722;GO:0005488;GO:0016787;GO:0016788;GO:0016791;GO:0042578;GO:0043021;GO:0043167;GO:0043169;GO:0046872	GO:0000164;GO:0005634;GO:0005654;GO:0005730;GO:0005737;GO:0005829;GO:0005886;GO:0008287;GO:0016020;GO:0031982;GO:0031988;GO:0032991;GO:0034708;GO:0035097;GO:0042587;GO:0042995;GO:0043005;GO:0043197;GO:0043204;GO:0043226;GO:0043227;GO:0043228;GO:0043229;GO:0043230;GO:0043231;GO:0043232;GO:0043234;GO:0044309;GO:0044421;GO:0044422;GO:0044424;GO:0044428;GO:0044444;GO:0044446;GO:0044451;GO:0044463;GO:…	Serine/threonine-protein phosphatase PP1-alpha catalytic subunit	P62136	PP1A
16.825	17.3717	20.9147	18.9998	0	0	catabolic process;cellular catabolic process;cellular macromolecule catabolic process;cellular macromolecule metabolic process;cellular metabolic process;cellular process;cellular protein metabolic process;cellular response to stimulus;cellular response to stress;macromolecule catabolic process;macromolecule metabolic process;macromolecule modification;metabolic process;modification-dependent mac…	acid-amino acid ligase activity;adenyl nucleotide binding;adenyl ribonucleotide binding;ATP binding;binding;catalytic activity;ligase activity;ligase activity, forming carbon-nitrogen bonds;nucleotide binding;purine nucleotide binding;purine ribonucleoside triphosphate binding;purine ribonucleotide binding;ribonucleotide binding;small conjugating protein ligase activity;small protein activating e…	cell part;cytoplasm;cytoplasmic part;cytosol;extracellular membrane-bounded organelle;extracellular organelle;extracellular region part;extracellular vesicular exosome;intracellular membrane-bounded organelle;intracellular organelle;intracellular part;membrane-bounded organelle;membrane-bounded vesicle;mitochondrion;nucleus;organelle;vesicle	catabolic process;cellular metabolic process;cellular process;macromolecule metabolic process;macromolecule modification;metabolic process;primary metabolic process;protein metabolic process;protein modification by small protein conjugation or removal;protein modification process;proteolysis;proteolysis involved in cellular protein catabolic process;response to DNA damage stimulus;response to sti…	cell part;cytoplasm;cytosol;extracellular organelle;intracellular membrane-bounded organelle;intracellular organelle;mitochondrion;nucleus;organelle;vesicle	Parkinson's disease;Ubiquitin mediated proteolysis	GO:0006464;GO:0006508;GO:0006950;GO:0006974;GO:0008152;GO:0009056;GO:0009057;GO:0009987;GO:0016567;GO:0019538;GO:0019941;GO:0032446;GO:0033554;GO:0043170;GO:0043412;GO:0043632;GO:0044237;GO:0044238;GO:0044248;GO:0044260;GO:0044265;GO:0044267;GO:0050896;GO:0051603;GO:0051716;GO:0070647	GO:0000166;GO:0003824;GO:0004839;GO:0004842;GO:0005488;GO:0005524;GO:0008641;GO:0016874;GO:0016879;GO:0016881;GO:0017076;GO:0019787;GO:0030554;GO:0032553;GO:0032555;GO:0032559;GO:0035639	GO:0005634;GO:0005737;GO:0005739;GO:0005829;GO:0031982;GO:0031988;GO:0043226;GO:0043227;GO:0043229;GO:0043230;GO:0043231;GO:0044421;GO:0044424;GO:0044444;GO:0044464;GO:0065010;GO:0070062	Ubiquitin-like modifier-activating enzyme 1	P22314	UBA1
17.1199	17.3069	0	0	0	0	anatomical structure development;biosynthetic process;cell activation;cell proliferation;cellular aromatic compound metabolic process;cellular biosynthetic process;cellular component assembly;cellular component organization;cellular component organization or biogenesis;cellular metabolic process;cellular nitrogen compound biosynthetic process;cellular nitrogen compound metabolic process;cellular …	binding;catalytic activity;cation binding;DNA binding;IMP dehydrogenase activity;ion binding;metal ion binding;nucleic acid binding;nucleotide binding;oxidoreductase activity;oxidoreductase activity, acting on CH-OH group of donors;oxidoreductase activity, acting on the CH-OH group of donors, NAD or NADP as acceptor;RNA binding	cell part;cytoplasm;cytoplasmic part;cytosol;extracellular membrane-bounded organelle;extracellular organelle;extracellular region part;extracellular vesicular exosome;intracellular membrane-bounded organelle;intracellular organelle;intracellular organelle part;intracellular part;membrane;membrane-bounded organelle;membrane-bounded vesicle;microbody;microbody membrane;microbody part;nucleus;organ…	anatomical structure development;biosynthetic process;cell activation;cell proliferation;cellular aromatic compound metabolic process;cellular component assembly;cellular component organization;cellular metabolic process;cellular nitrogen compound metabolic process;cellular process;developmental process;heterocycle metabolic process;immune system process;macromolecular complex assembly;metabolic …	cell part;cytoplasm;cytosol;extracellular organelle;intracellular membrane-bounded organelle;intracellular organelle;membrane;microbody;nucleus;organelle;vesicle	Drug metabolism - other enzymes;Purine metabolism	GO:0001775;GO:0002376;GO:0006139;GO:0006144;GO:0006163;GO:0006164;GO:0006177;GO:0006461;GO:0006725;GO:0006753;GO:0006807;GO:0008152;GO:0008283;GO:0009058;GO:0009112;GO:0009117;GO:0009123;GO:0009124;GO:0009126;GO:0009127;GO:0009150;GO:0009152;GO:0009156;GO:0009161;GO:0009165;GO:0009167;GO:0009168;GO:0009259;GO:0009260;GO:0009987;GO:0010033;GO:0016043;GO:0018130;GO:0022607;GO:0032502;GO:0032943;GO:…	GO:0000166;GO:0003676;GO:0003677;GO:0003723;GO:0003824;GO:0003938;GO:0005488;GO:0016491;GO:0016614;GO:0016616;GO:0043167;GO:0043169;GO:0046872	GO:0005634;GO:0005737;GO:0005778;GO:0005829;GO:0016020;GO:0031090;GO:0031903;GO:0031982;GO:0031988;GO:0042579;GO:0043226;GO:0043227;GO:0043229;GO:0043230;GO:0043231;GO:0044421;GO:0044422;GO:0044424;GO:0044438;GO:0044439;GO:0044444;GO:0044446;GO:0044464;GO:0065010;GO:0070062	Inosine-5'-monophosphate dehydrogenase 2	P12268	IMDH2
17.3105	17.2531	18.1796	0	16.807	0	activation of immune response;activation of innate immune response;anaphase-promoting complex-dependent proteasomal ubiquitin-dependent protein catabolic process;antigen processing and presentation;antigen processing and presentation of exogenous antigen;antigen processing and presentation of exogenous peptide antigen;antigen processing and presentation of exogenous peptide antigen via MHC class …	enzyme regulator activity	cell part;cytoplasmic part;cytosol;extracellular membrane-bounded organelle;extracellular organelle;extracellular region part;extracellular vesicular exosome;intracellular organelle part;intracellular part;macromolecular complex;membrane;membrane-bounded organelle;membrane-bounded vesicle;nuclear part;nucleoplasm;organelle;organelle part;proteasome accessory complex;proteasome complex;proteasome …	biological regulation;catabolic process;cell cycle;cell death;cellular metabolic process;cellular nitrogen compound metabolic process;cellular process;death;immune system process;macromolecule metabolic process;macromolecule modification;metabolic process;mitotic cell cycle;nitrogen compound metabolic process;primary metabolic process;protein metabolic process;protein modification by small protei…	cell part;cytosol;extracellular organelle;macromolecular complex;membrane;nucleoplasm;organelle;proteasome complex;protein complex;vesicle	Proteasome	GO:0000082;GO:0000209;GO:0000278;GO:0002218;GO:0002220;GO:0002223;GO:0002253;GO:0002376;GO:0002429;GO:0002474;GO:0002478;GO:0002479;GO:0002682;GO:0002684;GO:0002757;GO:0002758;GO:0002764;GO:0002768;GO:0006464;GO:0006508;GO:0006511;GO:0006521;GO:0006807;GO:0006915;GO:0006950;GO:0006952;GO:0006955;GO:0006974;GO:0006977;GO:0007049;GO:0007165;GO:0007166;GO:0008152;GO:0008219;GO:0009056;GO:0009057;GO:…	GO:0030234	GO:0000502;GO:0005654;GO:0005829;GO:0005838;GO:0016020;GO:0022624;GO:0031982;GO:0031988;GO:0032991;GO:0043226;GO:0043227;GO:0043230;GO:0043234;GO:0044421;GO:0044422;GO:0044424;GO:0044428;GO:0044444;GO:0044446;GO:0044464;GO:0065010;GO:0070062	26S proteasome non-ATPase regulatory subunit 2	Q13200	PSMD2
17.1632	17.2361	18.9312	0	0	0	activation of immune response;activation of innate immune response;anaphase-promoting complex-dependent proteasomal ubiquitin-dependent protein catabolic process;antigen processing and presentation;antigen processing and presentation of exogenous antigen;antigen processing and presentation of exogenous peptide antigen;antigen processing and presentation of exogenous peptide antigen via MHC class …	catalytic activity;endopeptidase activity;hydrolase activity;peptidase activity;peptidase activity, acting on L-amino acid peptides;threonine-type endopeptidase activity;threonine-type peptidase activity	cell part;cytoplasm;cytoplasmic part;cytosol;extracellular membrane-bounded organelle;extracellular organelle;extracellular region part;extracellular vesicular exosome;intracellular membrane-bounded organelle;intracellular organelle;intracellular organelle part;intracellular part;macromolecular complex;membrane-bounded organelle;membrane-bounded vesicle;nuclear part;nucleoplasm;nucleus;organelle;…	biological regulation;catabolic process;cell cycle;cell death;cellular metabolic process;cellular nitrogen compound metabolic process;cellular process;death;immune system process;macromolecule metabolic process;macromolecule modification;metabolic process;mitotic cell cycle;nitrogen compound metabolic process;primary metabolic process;protein metabolic process;protein modification by small protei…	cell part;cytoplasm;cytosol;extracellular organelle;intracellular membrane-bounded organelle;intracellular organelle;macromolecular complex;nucleoplasm;nucleus;organelle;proteasome complex;protein complex;vesicle	Proteasome	GO:0000082;GO:0000209;GO:0000278;GO:0002218;GO:0002220;GO:0002223;GO:0002253;GO:0002376;GO:0002429;GO:0002474;GO:0002478;GO:0002479;GO:0002682;GO:0002684;GO:0002757;GO:0002758;GO:0002764;GO:0002768;GO:0006464;GO:0006508;GO:0006511;GO:0006521;GO:0006807;GO:0006915;GO:0006950;GO:0006952;GO:0006955;GO:0006974;GO:0006977;GO:0007049;GO:0007165;GO:0007166;GO:0008152;GO:0008219;GO:0009056;GO:0009057;GO:…	GO:0003824;GO:0004175;GO:0004298;GO:0008233;GO:0016787;GO:0070003;GO:0070011	GO:0000502;GO:0005634;GO:0005654;GO:0005737;GO:0005829;GO:0005839;GO:0019773;GO:0031982;GO:0031988;GO:0032991;GO:0043226;GO:0043227;GO:0043229;GO:0043230;GO:0043231;GO:0043234;GO:0044421;GO:0044422;GO:0044424;GO:0044428;GO:0044444;GO:0044446;GO:0044464;GO:0065010;GO:0070062	Proteasome subunit alpha type-3	P25788	PSA3
16.7508	17.2215	17.5959	0	0	0	activation of immune response;activation of innate immune response;anaphase-promoting complex-dependent proteasomal ubiquitin-dependent protein catabolic process;antigen processing and presentation;antigen processing and presentation of exogenous antigen;antigen processing and presentation of exogenous peptide antigen;antigen processing and presentation of exogenous peptide antigen via MHC class …		cell part;cytoplasmic part;cytosol;extracellular membrane-bounded organelle;extracellular organelle;extracellular region part;extracellular vesicular exosome;intracellular membrane-bounded organelle;intracellular organelle;intracellular organelle part;intracellular part;macromolecular complex;membrane;membrane-bounded organelle;membrane-bounded vesicle;nuclear part;nucleoplasm;nucleus;organelle;o…	biological regulation;catabolic process;cell cycle;cell death;cellular metabolic process;cellular nitrogen compound metabolic process;cellular process;death;immune system process;macromolecule metabolic process;macromolecule modification;metabolic process;mitotic cell cycle;nitrogen compound metabolic process;primary metabolic process;protein metabolic process;protein modification by small protei…	cell part;cytosol;extracellular organelle;intracellular membrane-bounded organelle;intracellular organelle;macromolecular complex;membrane;nucleoplasm;nucleus;organelle;proteasome complex;protein complex;vesicle	Proteasome	GO:0000082;GO:0000209;GO:0000278;GO:0002218;GO:0002220;GO:0002223;GO:0002253;GO:0002376;GO:0002429;GO:0002474;GO:0002478;GO:0002479;GO:0002682;GO:0002684;GO:0002757;GO:0002758;GO:0002764;GO:0002768;GO:0006464;GO:0006508;GO:0006511;GO:0006521;GO:0006807;GO:0006915;GO:0006950;GO:0006952;GO:0006955;GO:0006974;GO:0006977;GO:0007049;GO:0007127;GO:0007165;GO:0007166;GO:0008152;GO:0008219;GO:0009056;GO:…		GO:0000502;GO:0005634;GO:0005654;GO:0005829;GO:0005838;GO:0016020;GO:0022624;GO:0031982;GO:0031988;GO:0032991;GO:0043226;GO:0043227;GO:0043229;GO:0043230;GO:0043231;GO:0043234;GO:0044421;GO:0044422;GO:0044424;GO:0044428;GO:0044444;GO:0044446;GO:0044464;GO:0065010;GO:0070062	26S proteasome non-ATPase regulatory subunit 13	Q9UNM6	PSD13
17.5113	17.2053	0	16.253	19.3649	19.8231	biological regulation;biosynthetic process;cellular biosynthetic process;cellular macromolecule biosynthetic process;cellular macromolecule metabolic process;cellular metabolic process;cellular nitrogen compound metabolic process;cellular process;macromolecule biosynthetic process;macromolecule metabolic process;metabolic process;mRNA metabolic process;mRNA processing;nitrogen compound metabolic …	binding;nucleotide binding	cell part;cytoplasmic part;cytoskeletal part;cytoskeleton;intracellular non-membrane-bounded organelle;intracellular organelle;intracellular organelle part;intracellular part;microtubule cytoskeleton;microtubule organizing center;non-membrane-bounded organelle;nuclear body;nuclear part;nuclear speck;nucleoplasm;nucleoplasm part;organelle;organelle part	biological regulation;biosynthetic process;cellular metabolic process;cellular nitrogen compound metabolic process;cellular process;macromolecule metabolic process;metabolic process;mRNA metabolic process;mRNA processing;nitrogen compound metabolic process;nucleobase-containing compound metabolic process;primary metabolic process;RNA metabolic process;RNA processing;RNA splicing	cell part;cytoskeleton;intracellular non-membrane-bounded organelle;intracellular organelle;microtubule organizing center;nucleoplasm;organelle		GO:0006139;GO:0006351;GO:0006355;GO:0006396;GO:0006397;GO:0006807;GO:0008152;GO:0008380;GO:0009058;GO:0009059;GO:0009889;GO:0009987;GO:0010468;GO:0010556;GO:0016070;GO:0016071;GO:0019219;GO:0019222;GO:0031323;GO:0031326;GO:0032774;GO:0034641;GO:0034645;GO:0043170;GO:0044237;GO:0044238;GO:0044249;GO:0044260;GO:0050789;GO:0050794;GO:0051171;GO:0051252;GO:0060255;GO:0065007;GO:0080090;GO:0090304;GO:…	GO:0000166;GO:0005488	GO:0005654;GO:0005815;GO:0005856;GO:0015630;GO:0016604;GO:0016607;GO:0043226;GO:0043228;GO:0043229;GO:0043232;GO:0044422;GO:0044424;GO:0044428;GO:0044430;GO:0044444;GO:0044446;GO:0044451;GO:0044464	RNA-binding protein 39	Q14498	RBM39
17.5803	17.1879	15.6344	0	0	0	apoptotic cell clearance;biological regulation;cell redox homeostasis;cellular component organization;cellular component organization or biogenesis;cellular homeostasis;cellular macromolecule metabolic process;cellular membrane organization;cellular metabolic process;cellular process;cellular protein metabolic process;cellular response to chemical stimulus;cellular response to organic substance;c…	catalytic activity;intramolecular oxidoreductase activity;intramolecular oxidoreductase activity, interconverting keto- and enol-groups;intramolecular oxidoreductase activity, transposing S-S bonds;isomerase activity;protein disulfide isomerase activity	cell part;cytoplasmic membrane-bounded vesicle;cytoplasmic part;cytoplasmic vesicle;endoplasmic reticulum;endoplasmic reticulum chaperone complex;endoplasmic reticulum lumen;endoplasmic reticulum membrane;endoplasmic reticulum part;endoplasmic reticulum-Golgi intermediate compartment;extracellular membrane-bounded organelle;extracellular organelle;extracellular region part;extracellular vesicular…	biological regulation;cellular component organization;cellular homeostasis;cellular membrane organization;cellular metabolic process;cellular process;endocytosis;establishment of localization;homeostatic process;macromolecule metabolic process;membrane invagination;membrane organization;metabolic process;primary metabolic process;protein folding;protein metabolic process;response to chemical stim…	cell part;cytoplasmic membrane-bounded vesicle;endoplasmic reticulum;extracellular organelle;intracellular membrane-bounded organelle;intracellular organelle;macromolecular complex;membrane;organelle;plasma membrane;protein complex;vesicle	Protein processing in endoplasmic reticulum	GO:0006457;GO:0006810;GO:0006897;GO:0006909;GO:0006950;GO:0006984;GO:0006986;GO:0007165;GO:0008152;GO:0009987;GO:0010033;GO:0010324;GO:0016043;GO:0016044;GO:0016192;GO:0019538;GO:0019725;GO:0030968;GO:0033554;GO:0034620;GO:0034976;GO:0035966;GO:0035967;GO:0042221;GO:0042592;GO:0043170;GO:0043277;GO:0044237;GO:0044238;GO:0044260;GO:0044267;GO:0045454;GO:0050789;GO:0050794;GO:0050896;GO:0051234;GO:…	GO:0003756;GO:0003824;GO:0016853;GO:0016860;GO:0016862;GO:0016864	GO:0005783;GO:0005788;GO:0005789;GO:0005790;GO:0005793;GO:0005886;GO:0016020;GO:0016023;GO:0031090;GO:0031410;GO:0031974;GO:0031982;GO:0031988;GO:0032991;GO:0034663;GO:0042470;GO:0043226;GO:0043227;GO:0043229;GO:0043230;GO:0043231;GO:0043233;GO:0043234;GO:0044421;GO:0044422;GO:0044424;GO:0044425;GO:0044432;GO:0044444;GO:0044446;GO:0044464;GO:0048770;GO:0065010;GO:0070013;GO:0070062	Protein disulfide-isomerase A6	Q15084	PDIA6
17.6179	17.1864	0	17.828	19.25	18.0141	cell differentiation;cellular component assembly;cellular component assembly at cellular level;cellular component organization;cellular component organization at cellular level;cellular component organization or biogenesis;cellular component organization or biogenesis at cellular level;cellular developmental process;cellular macromolecular complex assembly;cellular macromolecular complex subunit …	adenyl nucleotide binding;adenyl ribonucleotide binding;ATP binding;ATPase activity;ATPase activity, coupled;ATP-dependent helicase activity;ATP-dependent RNA helicase activity;binding;catalytic activity;helicase activity;hydrolase activity;hydrolase activity, acting on acid anhydrides;hydrolase activity, acting on acid anhydrides, in phosphorus-containing anhydrides;identical protein binding;nuc…	catalytic step 2 spliceosome;cell part;intracellular membrane-bounded organelle;intracellular organelle;intracellular organelle part;intracellular part;macromolecular complex;membrane;membrane-bounded organelle;nuclear part;nucleoplasm;nucleus;organelle;organelle part;ribonucleoprotein complex;small nuclear ribonucleoprotein complex;spliceosomal complex;U5 snRNP	cell differentiation;cellular component assembly;cellular component organization;cellular macromolecular complex assembly;cellular metabolic process;cellular nitrogen compound metabolic process;cellular process;developmental process;macromolecular complex assembly;macromolecule metabolic process;metabolic process;mRNA metabolic process;mRNA processing;nitrogen compound metabolic process;nucleobas…	cell part;intracellular membrane-bounded organelle;intracellular organelle;macromolecular complex;membrane;nucleoplasm;nucleus;organelle;ribonucleoprotein complex;small nuclear ribonucleoprotein complex;spliceosomal complex	Spliceosome	GO:0000354;GO:0000375;GO:0000377;GO:0000398;GO:0001649;GO:0006139;GO:0006396;GO:0006397;GO:0006807;GO:0008152;GO:0008380;GO:0009987;GO:0010467;GO:0016043;GO:0016070;GO:0016071;GO:0022607;GO:0022618;GO:0030154;GO:0032502;GO:0034621;GO:0034622;GO:0034641;GO:0043170;GO:0043933;GO:0044237;GO:0044238;GO:0044260;GO:0048869;GO:0065003;GO:0071826;GO:0071840;GO:0071841;GO:0071842;GO:0071844;GO:0090304	GO:0000166;GO:0003724;GO:0003824;GO:0004004;GO:0004386;GO:0005488;GO:0005515;GO:0005524;GO:0008026;GO:0008186;GO:0016462;GO:0016787;GO:0016817;GO:0016818;GO:0016887;GO:0017076;GO:0017111;GO:0030554;GO:0032553;GO:0032555;GO:0032559;GO:0035639;GO:0042623;GO:0042802;GO:0070035	GO:0005634;GO:0005654;GO:0005681;GO:0005682;GO:0016020;GO:0030529;GO:0030532;GO:0032991;GO:0043226;GO:0043227;GO:0043229;GO:0043231;GO:0044422;GO:0044424;GO:0044428;GO:0044446;GO:0044464;GO:0071013	U5 small nuclear ribonucleoprotein 200 kDa helicase	O75643	U520
17.2614	17.1843	0	0	0	0	biological regulation;cellular macromolecule metabolic process;cellular metabolic process;cellular process;cellular protein metabolic process;cellular response to heat;cellular response to stimulus;cellular response to stress;chaperone cofactor-dependent protein refolding;chaperone mediated protein folding requiring cofactor;chaperone-mediated protein folding;'de novo' posttranslational protein f…	ATPase activator activity;ATPase binding;ATPase regulator activity;binding;chaperone binding;enzyme activator activity;enzyme binding;enzyme regulator activity;heat shock protein binding;Hsp70 protein binding;nucleoside-triphosphatase regulator activity;protein binding;unfolded protein binding	cell part;cytoplasmic part;cytosol;extracellular membrane-bounded organelle;extracellular organelle;extracellular region part;extracellular vesicular exosome;intracellular membrane-bounded organelle;intracellular non-membrane-bounded organelle;intracellular organelle;intracellular organelle part;intracellular part;membrane-bounded organelle;membrane-bounded vesicle;non-membrane-bounded organelle;…	biological regulation;cellular metabolic process;cellular process;macromolecule metabolic process;metabolic process;primary metabolic process;protein folding;protein metabolic process;response to abiotic stimulus;response to chemical stimulus;response to heat;response to stimulus;response to stress	cell part;cytosol;extracellular organelle;intracellular membrane-bounded organelle;intracellular non-membrane-bounded organelle;intracellular organelle;nucleolus;nucleoplasm;nucleus;organelle;vesicle	Protein processing in endoplasmic reticulum	GO:0006140;GO:0006457;GO:0006458;GO:0006950;GO:0006986;GO:0008152;GO:0009266;GO:0009408;GO:0009628;GO:0009894;GO:0009987;GO:0010033;GO:0019219;GO:0019222;GO:0019538;GO:0030811;GO:0031323;GO:0031329;GO:0032781;GO:0033121;GO:0033554;GO:0034605;GO:0035966;GO:0042026;GO:0042221;GO:0043085;GO:0043170;GO:0043462;GO:0044087;GO:0044093;GO:0044237;GO:0044238;GO:0044260;GO:0044267;GO:0048519;GO:0048523;GO:…	GO:0001671;GO:0005488;GO:0005515;GO:0008047;GO:0019899;GO:0030234;GO:0030544;GO:0031072;GO:0051082;GO:0051087;GO:0051117;GO:0060589;GO:0060590	GO:0005634;GO:0005654;GO:0005730;GO:0005829;GO:0031982;GO:0031988;GO:0043226;GO:0043227;GO:0043228;GO:0043229;GO:0043230;GO:0043231;GO:0043232;GO:0044421;GO:0044422;GO:0044424;GO:0044428;GO:0044444;GO:0044446;GO:0044464;GO:0065010;GO:0070062	DnaJ homolog subfamily B member 1	P25685	DNJB1
18.0653	17.1759	18.163	0	21.1336	21.0838	ATP-dependent chromatin remodeling;biological regulation;biosynthetic process;cell cycle phase;cell cycle process;cell division;cellular biosynthetic process;cellular component assembly;cellular component assembly at cellular level;cellular component organization;cellular component organization at cellular level;cellular component organization or biogenesis;cellular component organization or biog…	adenyl nucleotide binding;adenyl ribonucleotide binding;ATP binding;binding;catalytic activity;DNA helicase activity;helicase activity;hydrolase activity;hydrolase activity, acting on acid anhydrides;hydrolase activity, acting on acid anhydrides, in phosphorus-containing anhydrides;nucleoside-triphosphatase activity;nucleotide binding;purine nucleotide binding;purine ribonucleoside triphosphate b…	cell part;chromatin remodeling complex;chromosomal part;cytoplasm;cytoplasmic part;cytoskeletal part;DNA helicase complex;extracellular membrane-bounded organelle;extracellular organelle;extracellular region part;extracellular vesicular exosome;Golgi apparatus;H4/H2A histone acetyltransferase complex;histone acetyltransferase complex;histone methyltransferase complex;Ino80 complex;intracellular m…	biological regulation;biosynthetic process;cell division;cellular component assembly;cellular component organization;cellular macromolecular complex assembly;cellular metabolic process;cellular nitrogen compound metabolic process;cellular process;chromatin modification;chromatin organization;chromosome organization;DNA geometric change;DNA metabolic process;DNA recombination;DNA repair;histone mo…	cell part;chromatin remodeling complex;cytoplasm;DNA helicase complex;extracellular organelle;Golgi apparatus;histone methyltransferase complex;intracellular membrane-bounded organelle;intracellular organelle;macromolecular complex;membrane;microtubule organizing center;nucleoplasm;nucleus;organelle;protein complex;vesicle	Wnt signaling pathway	GO:0000280;GO:0006139;GO:0006259;GO:0006281;GO:0006310;GO:0006325;GO:0006333;GO:0006334;GO:0006336;GO:0006338;GO:0006351;GO:0006355;GO:0006357;GO:0006464;GO:0006473;GO:0006475;GO:0006807;GO:0006950;GO:0006974;GO:0006996;GO:0007067;GO:0007276;GO:0007283;GO:0008152;GO:0009058;GO:0009059;GO:0009889;GO:0009987;GO:0010468;GO:0010556;GO:0016043;GO:0016070;GO:0016568;GO:0016569;GO:0016570;GO:0016573;GO:…	GO:0000166;GO:0003678;GO:0003824;GO:0004386;GO:0005488;GO:0005524;GO:0016462;GO:0016787;GO:0016817;GO:0016818;GO:0017076;GO:0017111;GO:0030554;GO:0032553;GO:0032555;GO:0032559;GO:0035639	GO:0000123;GO:0000812;GO:0005634;GO:0005654;GO:0005737;GO:0005794;GO:0005815;GO:0016020;GO:0016363;GO:0016585;GO:0031011;GO:0031982;GO:0031988;GO:0032991;GO:0033202;GO:0034708;GO:0035097;GO:0035267;GO:0043189;GO:0043226;GO:0043227;GO:0043229;GO:0043230;GO:0043231;GO:0043234;GO:0044421;GO:0044422;GO:0044424;GO:0044427;GO:0044428;GO:0044430;GO:0044444;GO:0044446;GO:0044451;GO:0044454;GO:0044464;GO:…	RuvB-like 1	Q9Y265	RUVB1
17.1192	17.1732	0	17.5053	0	0	activation of immune response;activation of innate immune response;anaphase-promoting complex-dependent proteasomal ubiquitin-dependent protein catabolic process;anatomical structure development;antigen processing and presentation;antigen processing and presentation of exogenous antigen;antigen processing and presentation of exogenous peptide antigen;antigen processing and presentation of exogeno…	adenyl nucleotide binding;adenyl ribonucleotide binding;ATP binding;ATPase activity;binding;catalytic activity;hydrolase activity;hydrolase activity, acting on acid anhydrides;hydrolase activity, acting on acid anhydrides, in phosphorus-containing anhydrides;nucleoside-triphosphatase activity;nucleotide binding;protein binding;purine nucleotide binding;purine ribonucleoside triphosphate binding;p…	cell part;cytoplasm;cytoplasmic part;cytosol;cytosolic part;cytosolic proteasome complex;inclusion body;intracellular membrane-bounded organelle;intracellular organelle;intracellular organelle part;intracellular part;macromolecular complex;membrane;membrane-bounded organelle;nuclear part;nuclear proteasome complex;nucleoplasm;nucleus;organelle;organelle part;proteasome accessory complex;proteasom…	anatomical structure development;biological regulation;catabolic process;cell cycle;cell death;cellular metabolic process;cellular nitrogen compound metabolic process;cellular process;death;developmental process;immune system process;macromolecule metabolic process;macromolecule modification;metabolic process;mitotic cell cycle;nitrogen compound metabolic process;primary metabolic process;protein…	cell part;cytoplasm;cytosol;intracellular membrane-bounded organelle;intracellular organelle;macromolecular complex;membrane;nucleoplasm;nucleus;organelle;proteasome complex;protein complex	Proteasome	GO:0000082;GO:0000209;GO:0000278;GO:0001824;GO:0002218;GO:0002220;GO:0002223;GO:0002253;GO:0002376;GO:0002429;GO:0002474;GO:0002478;GO:0002479;GO:0002682;GO:0002684;GO:0002757;GO:0002758;GO:0002764;GO:0002768;GO:0006355;GO:0006357;GO:0006464;GO:0006508;GO:0006511;GO:0006521;GO:0006807;GO:0006915;GO:0006950;GO:0006952;GO:0006955;GO:0006974;GO:0006977;GO:0007049;GO:0007165;GO:0007166;GO:0008152;GO:…	GO:0000166;GO:0003824;GO:0005488;GO:0005515;GO:0005524;GO:0008134;GO:0016462;GO:0016787;GO:0016817;GO:0016818;GO:0016887;GO:0017025;GO:0017076;GO:0017111;GO:0030554;GO:0032553;GO:0032555;GO:0032559;GO:0035639	GO:0000502;GO:0005634;GO:0005654;GO:0005737;GO:0005829;GO:0008540;GO:0016020;GO:0016234;GO:0022624;GO:0031595;GO:0031597;GO:0032991;GO:0043226;GO:0043227;GO:0043229;GO:0043231;GO:0043234;GO:0044422;GO:0044424;GO:0044428;GO:0044444;GO:0044445;GO:0044446;GO:0044464	26S protease regulatory subunit 6B	P43686	PRS6B
17.1542	17.1353	0	0	19.0125	0	biosynthetic process;catabolic process;cellular biosynthetic process;cellular catabolic process;cellular component disassembly;cellular component disassembly at cellular level;cellular component organization;cellular component organization at cellular level;cellular component organization or biogenesis;cellular component organization or biogenesis at cellular level;cellular macromolecular complex…	binding;nucleic acid binding;RNA binding;rRNA binding;structural constituent of ribosome;structural molecule activity	adherens junction;anchoring junction;cell junction;cell part;cell-substrate adherens junction;cell-substrate junction;cytoplasm;cytoplasmic part;cytosol;cytosolic large ribosomal subunit;focal adhesion;intracellular membrane-bounded organelle;intracellular non-membrane-bounded organelle;intracellular organelle;intracellular organelle part;intracellular part;large ribosomal subunit;macromolecular …	biosynthetic process;catabolic process;cellular component disassembly;cellular component organization;cellular metabolic process;cellular nitrogen compound metabolic process;cellular process;establishment of localization;macromolecule metabolic process;metabolic process;mRNA metabolic process;nitrogen compound metabolic process;nucleobase-containing compound metabolic process;primary metabolic pr…	cell part;cytoplasm;cytosol;intracellular membrane-bounded organelle;intracellular non-membrane-bounded organelle;intracellular organelle;macromolecular complex;membrane;nucleolus;nucleus;organelle;ribonucleoprotein complex;ribosome	Ribosome	GO:0000184;GO:0000956;GO:0006139;GO:0006401;GO:0006402;GO:0006412;GO:0006413;GO:0006414;GO:0006415;GO:0006605;GO:0006612;GO:0006613;GO:0006614;GO:0006807;GO:0006810;GO:0006886;GO:0008152;GO:0009056;GO:0009057;GO:0009058;GO:0009059;GO:0009987;GO:0010467;GO:0015031;GO:0016032;GO:0016043;GO:0016070;GO:0016071;GO:0019058;GO:0019083;GO:0019538;GO:0022411;GO:0022414;GO:0022415;GO:0032774;GO:0032984;GO:…	GO:0003676;GO:0003723;GO:0003735;GO:0005198;GO:0005488;GO:0019843	GO:0005634;GO:0005730;GO:0005737;GO:0005829;GO:0005840;GO:0005912;GO:0005924;GO:0005925;GO:0015934;GO:0016020;GO:0022625;GO:0030054;GO:0030055;GO:0030529;GO:0032991;GO:0043226;GO:0043227;GO:0043228;GO:0043229;GO:0043231;GO:0043232;GO:0044422;GO:0044424;GO:0044428;GO:0044444;GO:0044446;GO:0044464;GO:0070161	60S ribosomal protein L9	P32969	RL9
17.1523	17.1339	0	0	12.6439	0	apoptotic chromosome condensation;biological regulation;cell cycle;cell cycle process;cell differentiation;cell division;cellular component organization;cellular component organization at cellular level;cellular component organization or biogenesis;cellular component organization or biogenesis at cellular level;cellular developmental process;cellular macromolecule metabolic process;cellular metab…	adenyl nucleotide binding;adenyl ribonucleotide binding;ATP binding;ATPase activity;ATPase activity, coupled;binding;catalytic activity;cation binding;chromatin binding;DNA bending activity;DNA binding;DNA topoisomerase (ATP-hydrolyzing) activity;DNA topoisomerase activity;DNA-dependent ATPase activity;drug binding;enzyme binding;histone deacetylase binding;hydrolase activity;hydrolase activity, …	cell part;chromosome;condensed chromosome;cytoplasm;DNA topoisomerase complex (ATP-hydrolyzing);intracellular membrane-bounded organelle;intracellular non-membrane-bounded organelle;intracellular organelle;intracellular organelle part;intracellular part;macromolecular complex;membrane-bounded organelle;non-membrane-bounded organelle;nuclear part;nucleolus;nucleoplasm;nucleus;organelle;organelle p…	biological regulation;cell cycle;cell differentiation;cell division;cellular component organization;cellular metabolic process;cellular nitrogen compound metabolic process;cellular process;chromosome organization;chromosome segregation;developmental process;DNA geometric change;DNA ligation;DNA metabolic process;DNA packaging;DNA recombination;macromolecule metabolic process;metabolic process;mit…	cell part;chromosome;cytoplasm;intracellular membrane-bounded organelle;intracellular non-membrane-bounded organelle;intracellular organelle;macromolecular complex;nucleolus;nucleoplasm;nucleus;organelle;protein complex		GO:0000278;GO:0000712;GO:0000819;GO:0002244;GO:0006139;GO:0006259;GO:0006265;GO:0006266;GO:0006268;GO:0006310;GO:0006312;GO:0006323;GO:0006355;GO:0006357;GO:0006807;GO:0006950;GO:0006974;GO:0006996;GO:0007049;GO:0007059;GO:0008152;GO:0009889;GO:0009891;GO:0009893;GO:0009987;GO:0010468;GO:0010556;GO:0010557;GO:0010604;GO:0010628;GO:0010941;GO:0010942;GO:0016043;GO:0019219;GO:0019222;GO:0022402;GO:…	GO:0000166;GO:0000287;GO:0003676;GO:0003677;GO:0003682;GO:0003824;GO:0003916;GO:0003918;GO:0005080;GO:0005488;GO:0005515;GO:0005524;GO:0008022;GO:0008094;GO:0008144;GO:0008301;GO:0016462;GO:0016787;GO:0016817;GO:0016818;GO:0016853;GO:0016887;GO:0017076;GO:0017111;GO:0019899;GO:0019900;GO:0019901;GO:0030554;GO:0032182;GO:0032553;GO:0032555;GO:0032559;GO:0035639;GO:0042623;GO:0042802;GO:0042803;GO:…	GO:0000793;GO:0005634;GO:0005654;GO:0005694;GO:0005730;GO:0005737;GO:0009330;GO:0032991;GO:0043226;GO:0043227;GO:0043228;GO:0043229;GO:0043231;GO:0043232;GO:0043234;GO:0044422;GO:0044424;GO:0044428;GO:0044446;GO:0044464	DNA topoisomerase 2-alpha	P11388	TOP2A
16.7354	17.1311	0	0	18.9854	18.0785	biological regulation;biosynthetic process;catabolic process;cell differentiation;cellular biosynthetic process;cellular catabolic process;cellular component assembly;cellular component assembly at cellular level;cellular component disassembly;cellular component disassembly at cellular level;cellular component organization;cellular component organization at cellular level;cellular component organ…	binding;mRNA 5'-UTR binding;mRNA binding;nucleic acid binding;RNA binding;structural constituent of ribosome;structural molecule activity;translation regulator activity	adherens junction;anchoring junction;cell junction;cell part;cell-substrate adherens junction;cell-substrate junction;cytoplasm;cytoplasmic part;cytosol;cytosolic small ribosomal subunit;extracellular membrane-bounded organelle;extracellular organelle;extracellular region part;extracellular vesicular exosome;focal adhesion;intracellular membrane-bounded organelle;intracellular non-membrane-bounde…	biological regulation;biosynthetic process;catabolic process;cell differentiation;cellular component assembly;cellular component disassembly;cellular component organization;cellular macromolecular complex assembly;cellular metabolic process;cellular nitrogen compound metabolic process;cellular process;developmental process;establishment of localization;macromolecular complex assembly;macromolecul…	cell part;cytoplasm;cytosol;extracellular organelle;intracellular membrane-bounded organelle;intracellular non-membrane-bounded organelle;intracellular organelle;macromolecular complex;membrane;mitochondrion;nucleolus;organelle;ribonucleoprotein complex;small ribosomal subunit;vesicle	Ribosome	GO:0000028;GO:0000122;GO:0000184;GO:0000956;GO:0006139;GO:0006355;GO:0006357;GO:0006364;GO:0006396;GO:0006401;GO:0006402;GO:0006412;GO:0006413;GO:0006414;GO:0006415;GO:0006417;GO:0006605;GO:0006612;GO:0006613;GO:0006614;GO:0006807;GO:0006810;GO:0006886;GO:0008152;GO:0009056;GO:0009057;GO:0009058;GO:0009059;GO:0009889;GO:0009890;GO:0009892;GO:0009987;GO:0010467;GO:0010468;GO:0010556;GO:0010558;GO:…	GO:0003676;GO:0003723;GO:0003729;GO:0003735;GO:0005198;GO:0005488;GO:0045182;GO:0048027	GO:0005730;GO:0005737;GO:0005739;GO:0005829;GO:0005912;GO:0005924;GO:0005925;GO:0015935;GO:0016020;GO:0022627;GO:0030054;GO:0030055;GO:0030529;GO:0031982;GO:0031988;GO:0032991;GO:0043226;GO:0043227;GO:0043228;GO:0043229;GO:0043230;GO:0043231;GO:0043232;GO:0044421;GO:0044422;GO:0044424;GO:0044428;GO:0044444;GO:0044446;GO:0044464;GO:0065010;GO:0070062;GO:0070161	40S ribosomal protein S14	P62263	RS14
17.1582	17.1202	0	0	0	0	biological regulation;cellular process;cellular response to stimulus;defense response;establishment of localization;establishment of localization in cell;establishment of protein localization;immune response;immune system process;innate immune response;intracellular protein transport;intracellular transport;nuclear import;nuclear transport;nucleocytoplasmic transport;protein import;protein import…	binding;enzyme binding;enzyme regulator activity;GTPase binding;GTPase regulator activity;nucleoside-triphosphatase regulator activity;protein binding;Ran GTPase binding;Ras GTPase binding;small GTPase binding;transporter activity	cell part;cytoplasm;intracellular organelle part;intracellular part;macromolecular complex;membrane;membrane part;nuclear part;nuclear pore;nucleoplasm;organelle part;pore complex;protein complex	biological regulation;cellular process;establishment of localization;immune system process;nuclear transport;nucleocytoplasmic transport;protein targeting;protein transport;response to stimulus;response to stress;signal transduction;transport;viral reproduction	cell part;cytoplasm;macromolecular complex;membrane;nuclear pore;nucleoplasm;protein complex		GO:0002376;GO:0006605;GO:0006606;GO:0006810;GO:0006886;GO:0006913;GO:0006950;GO:0006952;GO:0006955;GO:0007165;GO:0009987;GO:0015031;GO:0016032;GO:0017038;GO:0019222;GO:0045087;GO:0045184;GO:0046907;GO:0050789;GO:0050790;GO:0050794;GO:0050896;GO:0051169;GO:0051170;GO:0051234;GO:0051649;GO:0051716;GO:0065007;GO:0065009	GO:0005215;GO:0005488;GO:0005515;GO:0008536;GO:0017016;GO:0019899;GO:0030234;GO:0030695;GO:0031267;GO:0051020;GO:0060589	GO:0005643;GO:0005654;GO:0005737;GO:0016020;GO:0032991;GO:0043234;GO:0044422;GO:0044424;GO:0044425;GO:0044428;GO:0044446;GO:0044464;GO:0046930	Importin-7	O95373	IPO7
17.5742	17.1061	16.1049	0	20.0351	20.398	assembly of spliceosomal tri-snRNP;cellular component assembly;cellular component assembly at cellular level;cellular component organization;cellular component organization at cellular level;cellular component organization or biogenesis;cellular component organization or biogenesis at cellular level;cellular macromolecular complex assembly;cellular macromolecular complex subunit organization;cell…	binding;catalytic activity;K63-linked polyubiquitin binding;nucleic acid binding;polyubiquitin binding;protein binding;RNA binding;second spliceosomal transesterification activity;small conjugating protein binding;snRNA binding;U1 snRNA binding;U2 snRNA binding;U5 snRNA binding;U6 snRNA binding;ubiquitin binding	catalytic step 2 spliceosome;cell part;intracellular membrane-bounded organelle;intracellular organelle;intracellular organelle part;intracellular part;macromolecular complex;membrane;membrane-bounded organelle;nuclear body;nuclear part;nuclear speck;nucleoplasm;nucleoplasm part;nucleus;organelle;organelle part;ribonucleoprotein complex;small nuclear ribonucleoprotein complex;spliceosomal complex…	cellular component assembly;cellular component organization;cellular macromolecular complex assembly;cellular metabolic process;cellular nitrogen compound metabolic process;cellular process;macromolecular complex assembly;macromolecule metabolic process;metabolic process;mRNA metabolic process;mRNA processing;nitrogen compound metabolic process;nucleobase-containing compound metabolic process;pri…	cell part;intracellular membrane-bounded organelle;intracellular organelle;macromolecular complex;membrane;nucleoplasm;nucleus;organelle;ribonucleoprotein complex;small nuclear ribonucleoprotein complex;spliceosomal complex	Spliceosome	GO:0000244;GO:0000375;GO:0000377;GO:0000398;GO:0006139;GO:0006396;GO:0006397;GO:0006807;GO:0008152;GO:0008380;GO:0009987;GO:0010467;GO:0016043;GO:0016070;GO:0016071;GO:0022607;GO:0022618;GO:0034621;GO:0034622;GO:0034641;GO:0043170;GO:0043933;GO:0044237;GO:0044238;GO:0044260;GO:0065003;GO:0071826;GO:0071840;GO:0071841;GO:0071842;GO:0071844;GO:0090304	GO:0000386;GO:0003676;GO:0003723;GO:0003824;GO:0005488;GO:0005515;GO:0017069;GO:0017070;GO:0030619;GO:0030620;GO:0030623;GO:0031593;GO:0032182;GO:0043130;GO:0070530	GO:0005634;GO:0005654;GO:0005681;GO:0005682;GO:0016020;GO:0016604;GO:0016607;GO:0030529;GO:0030532;GO:0032991;GO:0043226;GO:0043227;GO:0043229;GO:0043231;GO:0044422;GO:0044424;GO:0044428;GO:0044446;GO:0044451;GO:0044464;GO:0071013	Pre-mRNA-processing-splicing factor 8	Q6P2Q9	PRP8
17.709	17.0988	16.7907	0	0	0	biological regulation;biosynthetic process;calcium ion homeostasis;cation homeostasis;cellular biosynthetic process;cellular calcium ion homeostasis;cellular cation homeostasis;cellular chemical homeostasis;cellular divalent inorganic cation homeostasis;cellular homeostasis;cellular ion homeostasis;cellular macromolecule biosynthetic process;cellular macromolecule metabolic process;cellular metab…	binding;DNA binding;nucleic acid binding;nucleic acid binding transcription factor activity;sequence-specific DNA binding transcription factor activity	cell body;cell part;cell projection;cytoplasm;intracellular membrane-bounded organelle;intracellular organelle;intracellular organelle part;intracellular part;membrane;membrane-bounded organelle;neuronal cell body;nuclear part;nucleoplasm;nucleus;organelle;organelle part	biological regulation;biosynthetic process;cellular homeostasis;cellular ion homeostasis;cellular metabolic process;cellular nitrogen compound metabolic process;cellular process;homeostatic process;macromolecule metabolic process;metabolic process;nitrogen compound metabolic process;nucleobase-containing compound metabolic process;primary metabolic process;response to stimulus;RNA metabolic proce…	cell body;cell part;cell projection;cytoplasm;intracellular membrane-bounded organelle;intracellular organelle;membrane;neuronal cell body;nucleoplasm;nucleus;organelle	Basal transcription factors	GO:0006139;GO:0006351;GO:0006352;GO:0006366;GO:0006367;GO:0006807;GO:0006873;GO:0006874;GO:0006875;GO:0007165;GO:0008152;GO:0009058;GO:0009059;GO:0009987;GO:0014733;GO:0014886;GO:0016070;GO:0016525;GO:0019725;GO:0022603;GO:0030003;GO:0032774;GO:0034641;GO:0034645;GO:0042592;GO:0043170;GO:0043502;GO:0044057;GO:0044237;GO:0044238;GO:0044249;GO:0044260;GO:0045765;GO:0048519;GO:0048878;GO:0050789;GO:…	GO:0001071;GO:0003676;GO:0003677;GO:0003700;GO:0005488	GO:0005634;GO:0005654;GO:0005737;GO:0016020;GO:0042995;GO:0043025;GO:0043226;GO:0043227;GO:0043229;GO:0043231;GO:0044297;GO:0044422;GO:0044424;GO:0044428;GO:0044446;GO:0044464	General transcription factor II-I	P78347	GTF2I
17.3192	17.0621	0	17.4388	0	0	biological regulation;cell cycle;cell cycle phase;cell cycle process;cell division;cell proliferation;cellular component organization;cellular component organization at cellular level;cellular component organization or biogenesis;cellular component organization or biogenesis at cellular level;cellular process;cellular response to stimulus;developmental process;intracellular signal transduction;mi…		cell part;cytoplasm;cytoplasmic part;cytoskeletal part;cytosol;intracellular organelle part;intracellular part;macromolecular complex;microtubule;nuclear part;nucleoplasm;organelle part;protein complex	biological regulation;cell cycle;cell division;cell proliferation;cellular component organization;cellular process;developmental process;mitosis;mitotic cell cycle;multicellular organismal development;multicellular organismal process;nuclear division;organelle fission;organelle organization;response to stimulus;signal transduction	cell part;cytoplasm;cytosol;macromolecular complex;nucleoplasm;protein complex		GO:0000278;GO:0000280;GO:0006996;GO:0007049;GO:0007067;GO:0007165;GO:0007264;GO:0007275;GO:0008283;GO:0009987;GO:0016043;GO:0022402;GO:0022403;GO:0032501;GO:0032502;GO:0035556;GO:0048285;GO:0050789;GO:0050794;GO:0050896;GO:0051301;GO:0051716;GO:0065007;GO:0071840;GO:0071841;GO:0071842		GO:0005654;GO:0005737;GO:0005829;GO:0005874;GO:0032991;GO:0043234;GO:0044422;GO:0044424;GO:0044428;GO:0044430;GO:0044444;GO:0044446;GO:0044464	Nuclear migration protein nudC	Q9Y266	NUDC
17.0326	16.9578	16.402	0	0	0	cellular component assembly;cellular component assembly at cellular level;cellular component organization;cellular component organization at cellular level;cellular component organization or biogenesis;cellular component organization or biogenesis at cellular level;cellular macromolecular complex assembly;cellular macromolecular complex subunit organization;cellular macromolecule metabolic proces…	binding;cation binding;ion binding;metal ion binding;transition metal ion binding;zinc ion binding	catalytic step 2 spliceosome;cell part;intracellular organelle part;intracellular part;macromolecular complex;nuclear body;nuclear part;nuclear speck;nucleoplasm;nucleoplasm part;organelle part;ribonucleoprotein complex;spliceosomal complex	cellular component assembly;cellular component organization;cellular macromolecular complex assembly;cellular metabolic process;cellular nitrogen compound metabolic process;cellular process;macromolecular complex assembly;macromolecule metabolic process;metabolic process;mRNA metabolic process;mRNA processing;nitrogen compound metabolic process;nucleobase-containing compound metabolic process;pri…	cell part;macromolecular complex;nucleoplasm;ribonucleoprotein complex;spliceosomal complex	Spliceosome	GO:0000375;GO:0000377;GO:0000389;GO:0000398;GO:0006139;GO:0006376;GO:0006396;GO:0006397;GO:0006807;GO:0008152;GO:0008380;GO:0009987;GO:0010467;GO:0016043;GO:0016070;GO:0016071;GO:0022607;GO:0022618;GO:0034621;GO:0034622;GO:0034641;GO:0043170;GO:0043933;GO:0044237;GO:0044238;GO:0044260;GO:0065003;GO:0071826;GO:0071840;GO:0071841;GO:0071842;GO:0071844;GO:0090304	GO:0005488;GO:0008270;GO:0043167;GO:0043169;GO:0046872;GO:0046914	GO:0005654;GO:0005681;GO:0016604;GO:0016607;GO:0030529;GO:0032991;GO:0044422;GO:0044424;GO:0044428;GO:0044446;GO:0044451;GO:0044464;GO:0071013	Splicing factor 3A subunit 3	Q12874	SF3A3
16.9327	16.929	0	0	0	0	biological regulation;cell surface receptor linked signaling pathway;cellular process;cellular response to chemical stimulus;cellular response to cytokine stimulus;cellular response to organic substance;cellular response to stimulus;cytokine-mediated signaling pathway;establishment of localization;establishment of localization in cell;establishment of protein localization;intracellular protein tr…	protein transporter activity;substrate-specific transporter activity;transporter activity	cell part;cytoplasmic part;cytosol;extracellular membrane-bounded organelle;extracellular organelle;extracellular region part;extracellular vesicular exosome;intracellular organelle part;intracellular part;membrane-bounded organelle;membrane-bounded vesicle;nuclear part;nucleoplasm;organelle;organelle part;vesicle	biological regulation;cellular process;establishment of localization;nuclear transport;nucleocytoplasmic transport;protein targeting;protein transport;response to chemical stimulus;response to oxidative stress;response to stimulus;response to stress;signal transduction;transport	cell part;cytosol;extracellular organelle;nucleoplasm;organelle;vesicle		GO:0000302;GO:0006605;GO:0006606;GO:0006607;GO:0006810;GO:0006886;GO:0006913;GO:0006950;GO:0006979;GO:0007165;GO:0007166;GO:0009987;GO:0010033;GO:0010035;GO:0015031;GO:0017038;GO:0019221;GO:0034097;GO:0042221;GO:0042542;GO:0045184;GO:0046907;GO:0050789;GO:0050794;GO:0050896;GO:0051169;GO:0051170;GO:0051234;GO:0051649;GO:0051716;GO:0065007;GO:0070887;GO:0071310;GO:0071345	GO:0005215;GO:0008565;GO:0022892	GO:0005654;GO:0005829;GO:0031982;GO:0031988;GO:0043226;GO:0043227;GO:0043230;GO:0044421;GO:0044422;GO:0044424;GO:0044428;GO:0044444;GO:0044446;GO:0044464;GO:0065010;GO:0070062	Importin subunit alpha-3	O00629	IMA3
17.5748	16.9028	24.4493	24.252	25.2613	25.1863	anatomical structure development;biological regulation;biosynthetic process;cell differentiation;cellular biosynthetic process;cellular developmental process;cellular macromolecule biosynthetic process;cellular macromolecule metabolic process;cellular metabolic process;cellular nitrogen compound metabolic process;cellular process;cellular response to chemical stimulus;cellular response to hypoxia…	aryl hydrocarbon receptor activity;aryl hydrocarbon receptor binding;binding;DNA binding;enhancer binding;molecular transducer activity;nucleic acid binding;nucleic acid binding transcription factor activity;protein binding;protein binding transcription factor activity;protein dimerization activity;protein heterodimerization activity;receptor activity;receptor binding;regulatory region DNA bindin…	cell part;cytoplasm;intracellular membrane-bounded organelle;intracellular organelle;intracellular organelle part;intracellular part;membrane-bounded organelle;nuclear part;nucleoplasm;nucleus;organelle;organelle part	anatomical structure development;biological regulation;biosynthetic process;cell differentiation;cellular metabolic process;cellular nitrogen compound metabolic process;cellular process;developmental process;macromolecule metabolic process;metabolic process;nitrogen compound metabolic process;nucleobase-containing compound metabolic process;primary metabolic process;regulation of protein modifica…	cell part;cytoplasm;intracellular membrane-bounded organelle;intracellular organelle;nucleoplasm;nucleus;organelle	Pathways in cancer;Renal cell carcinoma	GO:0001666;GO:0001817;GO:0001819;GO:0001892;GO:0001936;GO:0001938;GO:0002682;GO:0006109;GO:0006110;GO:0006139;GO:0006351;GO:0006355;GO:0006357;GO:0006366;GO:0006807;GO:0006950;GO:0006979;GO:0008152;GO:0008284;GO:0009058;GO:0009059;GO:0009299;GO:0009889;GO:0009891;GO:0009893;GO:0009894;GO:0009896;GO:0009966;GO:0009967;GO:0009987;GO:0010468;GO:0010556;GO:0010557;GO:0010574;GO:0010575;GO:0010604;GO:…	GO:0000975;GO:0000988;GO:0000989;GO:0001067;GO:0001071;GO:0003676;GO:0003677;GO:0003700;GO:0003712;GO:0003713;GO:0004871;GO:0004872;GO:0004874;GO:0005102;GO:0005488;GO:0005515;GO:0008134;GO:0017162;GO:0035326;GO:0038023;GO:0044212;GO:0046982;GO:0046983;GO:0060089	GO:0005634;GO:0005654;GO:0005737;GO:0043226;GO:0043227;GO:0043229;GO:0043231;GO:0044422;GO:0044424;GO:0044428;GO:0044446;GO:0044464	Aryl hydrocarbon receptor nuclear translocator	P27540	ARNT
16.7559	16.8912	0	0	17.8917	0	cellular component assembly;cellular component assembly at cellular level;cellular component organization;cellular component organization at cellular level;cellular component organization or biogenesis;cellular component organization or biogenesis at cellular level;cellular macromolecular complex assembly;cellular macromolecular complex subunit organization;cellular process;macromolecular complex…	binding;enzyme binding;mRNA binding;nucleic acid binding;protein binding;RNA binding	cell part;intracellular organelle part;intracellular part;macromolecular complex;nuclear body;nuclear part;nuclear speck;nucleoplasm part;organelle part;ribonucleoprotein complex;small nuclear ribonucleoprotein complex;U1 snRNP	cellular component assembly;cellular component organization;cellular macromolecular complex assembly;cellular process;macromolecular complex assembly;ribonucleoprotein complex assembly	cell part;macromolecular complex;ribonucleoprotein complex;small nuclear ribonucleoprotein complex		GO:0006376;GO:0009987;GO:0016043;GO:0022607;GO:0022618;GO:0034621;GO:0034622;GO:0043933;GO:0065003;GO:0071826;GO:0071840;GO:0071841;GO:0071842;GO:0071844	GO:0003676;GO:0003723;GO:0003729;GO:0005488;GO:0005515;GO:0019899	GO:0005685;GO:0016604;GO:0016607;GO:0030529;GO:0030532;GO:0032991;GO:0044422;GO:0044424;GO:0044428;GO:0044446;GO:0044451;GO:0044464	Putative RNA-binding protein Luc7-like 2	Q9Y383	LC7L2
16.624	16.8105	0	0	0	17.1022	biological regulation;biosynthetic process;catabolic process;cellular biosynthetic process;cellular catabolic process;cellular component assembly;cellular component assembly at cellular level;cellular component organization;cellular component organization at cellular level;cellular component organization or biogenesis;cellular component organization or biogenesis at cellular level;cellular macrom…	binding;nucleic acid binding;RNA binding;RNA cap binding	cell part;cytoplasm;cytoplasmic part;cytosol;intracellular membrane-bounded organelle;intracellular organelle;intracellular organelle part;intracellular part;macromolecular complex;membrane-bounded organelle;mitochondrion;mRNA cap binding complex;nuclear cap binding complex;nuclear part;nucleoplasm;nucleus;organelle;organelle part;protein complex;ribonucleoprotein complex;RNA cap binding complex	biological regulation;biosynthetic process;catabolic process;cellular component assembly;cellular component organization;cellular macromolecular complex assembly;cellular metabolic process;cellular nitrogen compound metabolic process;cellular process;establishment of localization;gene silencing;macromolecular complex assembly;macromolecule metabolic process;metabolic process;mRNA metabolic proces…	cell part;cytoplasm;cytosol;intracellular membrane-bounded organelle;intracellular organelle;macromolecular complex;mitochondrion;nucleoplasm;nucleus;organelle;protein complex;ribonucleoprotein complex	mRNA surveillance pathway;RNA transport;Spliceosome	GO:0000184;GO:0000375;GO:0000377;GO:0000387;GO:0000398;GO:0000956;GO:0006139;GO:0006351;GO:0006353;GO:0006354;GO:0006366;GO:0006368;GO:0006369;GO:0006370;GO:0006379;GO:0006396;GO:0006397;GO:0006401;GO:0006402;GO:0006405;GO:0006406;GO:0006417;GO:0006446;GO:0006807;GO:0006810;GO:0006913;GO:0008152;GO:0008334;GO:0008380;GO:0009056;GO:0009057;GO:0009058;GO:0009059;GO:0009452;GO:0009889;GO:0009891;GO:…	GO:0000339;GO:0003676;GO:0003723;GO:0005488	GO:0005634;GO:0005654;GO:0005737;GO:0005739;GO:0005829;GO:0005845;GO:0005846;GO:0030529;GO:0032991;GO:0034518;GO:0043226;GO:0043227;GO:0043229;GO:0043231;GO:0043234;GO:0044422;GO:0044424;GO:0044428;GO:0044444;GO:0044446;GO:0044464	Nuclear cap-binding protein subunit 1	Q09161	NCBP1
[truncated: 1,052 more rows]

## Sheet: Protein Names
SIM1_NE_WT	SIM1_NE_R171H	SIM1_DSP_WCE_WT	SIM1_DSP_WCE_R171H	SIM1_DSP_WCE_WT	SIM1_DSP_WCE_R171H
MEP50	MFAP1	NDKB	NELFA	HUWE1	TCPG
KI67	TOP2A	PDIA4	RL10	TCPA	EF2
RTCB	SAP30	SPEE	ADHX	PDC6I	1433B
DHX15	DJC10	PRS6A	CSTF1	EIF3M	HUWE1
HNRPK	CHD4	FA98B	SND1	TCPE	ADT2
TADA3	ENY2	IF4A3	RL38	1433B	PDC6I
VIR	IMA7	HDGR2	APEX1	PHF5A	EIF3M
DDX41	ZWINT	HCFC1	IF2B	FA98B	FA98B
COPB2	RL5	TIM13	HSP76	XPO5	ALDOA
CB047	MAGD2	DBR1	PRCC	EF2	NCBP1
PRC1	HDAC3	PIN1	SMCA4	SF3B1	XPO5
DJB12	ST65G	IPO5	TALDO	NCBP1	RS14
I2BP1	PRP31	TIM8B	ABCE1	LC7L2	CAND1
COPG1	SYEP	TTC4	GLMN	ARNT	PSD13
TF3C5	NUP62	RPR1A	DNJC8	IMA3	LC7L2
FA98A	RBBP5	SYFA	SMCE1	SF3A3	PHF5A
SSRP1	SF3B4	RLA2	TB182	NUDC	UBA1
EMD	ARI4A	RS25	TRI33	GTF2I	LDHB
STP2	TCPH	HAT1	FUS	PRP8	KCRB
RL21	ERF	DBLOH	SPIN1	IPO7	LA
NONO	RL3	FBX50	CUL2	RS14	IMA3
A1CF	DDB1	EXOS5	HDGF	TOP2A	XPO2
DYH3	RET4	FUBP1	RL10A	RL9	RL7
RRBP1	ARHG2	KPYM	HTSF1	PRS6B	SF3A3
NRF1	PKCB1	LC1L1	PSMD3	RUVB1	MCM6
DHX9	TBP	RLA0L	PSDE	DNJB1	PRS6B
RS3A	PI51A	CPSF5	PDIA6	U520	IMDH2
TFP11	UBP10	ELOC	SNF5	PDIA6	IF4A1
DDX23	SRRT	SP1	AMPB	RBM39	RL3
CBX6	BCD1	SF01	PUR8	PSD13	TOP2A
CEBPZ	IF2B1	ZN234	1433G	PSA3	RL9
EXOC5	DMAP1	CARM1	TADBP	PSMD2	IPO7
EXOC7	AP2S1	SAP30	TBCA	IMDH2	GRP75
RL13	CASPE	RS6	ILKAP	UBA1	PSA3
TPP1	PCH2	RBM39	M2OM	PP1A	IMA7
DYH8	GSCR2	RFA2	U5S1	WDHD1	RL5
EXOSX	IF6	TP8L3	SMAP	RL3	DNJB1
WIZ	ARFG3	PP2AA	AN32A	HSPB1	TERA
SC16A	G3BP2	GSTP1	HLTF	IMB1	RS2
PHF8	DYH14	CBX3	ENDOV	XRN2	PSMD2
RPB1	ARI3A	TBB5	PCBP2	EWS	NUDC
RGAP1	PHB	EF1B	R13P3	RS16	ZRAB2
PSB2	KCC2G	RL4	CSN8	SUGT1	SUGT1
NCBP1	CHD6	DDX3X	HSPB1	DDX1	U5S1
DDX50	VDAC3	PUR2	FHL1	CAND1	PRDX2
ANXA2	TAF6L	RL31	IMA7	TERA	RS16
NOP58	SP2	PABP2	HNRPF	GUAA	MCM3
HAUS4	PCNA	FAS	PSB7	IMA7	IMB1
EHMT1	KDM6A	EF1D	SMCA5	RS2	HPRT
GPTC4	MIS12	TRY6	CHRD1	MCM3	RBM39
[truncated: 559 more rows]

## Sheet: SIM1_NE_WT
SIM1_NE_WT_LFQ	GOBP name	GOMF name	GOCC name	GOBP slim name	GOCC slim name	KEGG name	GOBP	GOMF	GOCC	Protein name	Uniprot	UniProt names
[truncated: 316 more rows]

[truncated: 5 more sheets: SIM1_NE_R171H, SIM1_DSP_WCE_WT, SIM1_DSP_WCE_R171H, SIM1_NTD_DSP_WT, SIM1_NTD_DSP_R171H]
