# Supplementary material for: Multimodal bHLH-PAS DNA binding controls specificity and drives obesity
Source: Nucleic Acids Res. 2026 Jan 6;54(1):gkaf1352. doi: 10.1093/nar/gkaf1352 (PMC12774657; doi:10.1093/nar/gkaf1352)
Supplement: gkaf1352_Supplemental_Files [file gkaf1352_supplemental_files.zip › Supplementary_Table_2.xlsx]

## Sheet: Supplementary Table 2
Supplementary Table 2 - Title Summary of SELEX-seq experiments -Caption A table of the proteins and oligonucleotide libraries used in the SELEX-seq experiments

## Sheet: Proteins and SELEX expts
Protein	SELEXseq Random 18mer Round 3	SELEXseq FixedCore 18/22mer Round 1	SELEXseq FixedCore 18/22mer Round 2
ARNT (1-774)	Yes	NA	NA
ARNT (1-717)	Yes	NA	NA
hHIF1a(1-375)/ARNT(1-474)	Yes	NA	NA
hHIF2a(1-353)/ARNT(1-474)	Yes	Yes	Yes
hAhR(1-287)/hARNT(1-362)	Yes	Yes	Yes
hSIM1(1-348)/ARNT2(1-439)	Yes	Yes	Yes
mNPAS4(1-327)/mARNT2(1-481)	Yes	Yes	Yes
