# Supplementary material for: Multimodal bHLH-PAS DNA binding controls specificity and drives obesity
Source: Nucleic Acids Res. 2026 Jan 6;54(1):gkaf1352. doi: 10.1093/nar/gkaf1352 (PMC12774657; doi:10.1093/nar/gkaf1352)
Supplement: gkaf1352_Supplemental_Files [file gkaf1352_supplemental_files.zip › Supplementray_Table1_Oligos_SELEX.xlsx]

## Sheet: Supplementary Table 1 
Supplementary Table 1 - Title Oligonucleotides sequences -Caption Oligonucleotide sequences used in the SELEX-seq and EMSA experiments

## Sheet: SELEX-seq
SELEX-seq primers
SELEX_Multiplex1:	5’GTTCAGAGTTCTACAGTCCGACGATCTGGNNNNNNNNCGTGNNNNNNNNNNCCAgcTgTCGTATGCCGTCTTCTGCTTG3'
SELEX_Multiplex2:	5’GTTCAGAGTTCTACAGTCCGACGATCTGGNNNNNNNNCGTGNNNNNNNNNNCCAcgTcTCGTATGCCGTCTTCTGCTTG3’
SELEX_Multiplex3:	5’GTTCAGAGTTCTACAGTCCGACGATCTGGNNNNNNNNCGTGNNNNNNNNNNCCAGAACTCGTATGCCGTCTTCTGCTTG3’
SELEX_Multiplex4:	5’GTTCAGAGTTCTACAGTCCGACGATCTGGNNNNNNNNCGTGNNNNNNNNNNCCAAGAGTCGTATGCCGTCTTCTGCTTG3’
SELEX_Multiplex5:	5’GTTCAGAGTTCTACAGTCCGACGATCTGGNNNNNNNNCGTGNNNNNNNNNNCCAACCTTCGTATGCCGTCTTCTGCTTG3’
SELEX_Multiplex6:	5’GTTCAGAGTTCTACAGTCCGACGATCTGGNNNNNNNNCGTGNNNNNNNNNNCCAGTTCTCGTATGCCGTCTTCTGCTTG3’
SELEX_SR1:	5’CAAGCAGAAGACGGCATACGA 3’
SELEX_SR0:	5’GTTCAGAGTTCTACAGTCCGA3’
SELEX_18mer_lib	GTTCAGAGTTCTACAGTCCGACGATCNNNNNNNNNNNNNNCTGTCTCTTATACACATCTCCG

## Sheet: EMSA
Oligo	Sequence 5'-3'
Sim1/ARNT2_upper	AAAAGGTACGTGACCAAAAAGA
Sim1/ARNT2_lower	TCTTTTTGGTCACGTACCTTTT
HIF2a/ARNT_upper	AATGGGTACGTGCCAAATTGAA
HIF2a/ARNT_lower	TTCAATTTGGCACGTACCCATT
NPAS4/ARNT2_upper	AAATGAGTCGTGACCAAAAATT
NPAS4/ARNT2_lower	AATTTTTGGTCACGACTCATTT
NPAS4/ARNT2_upper CCC_CORE	AAACCCGTCGTGACCAAAAATT
NPAS4/ARNT2_lower CCC_CORE	AATTTTTGGTCACGACGGGTTT
NPAS4/ARNT2_upper CORE_3_CCC	AAAAGAGTCGTGACCCCCAAAA
NPAS4/ARNT2_lower CORE_3_CCC	TTTTGGGGGTCACGACTCTTTT
NPAS4/ARNT2_upper CORE_G	AAAAGAGTCGTGGCCAAAAAAA
NPAS4/ARNT2_lower CORE_G	TTTTTTTGGCCACGACTCTTTT
HRE_upper	AGGCTGCGTACGTGCGGGTCGT
HRE_lower	ACGACCCGCACGTACGCAGCCT
HRE_mC_upper	AGGCTGCGTAmCGTGCGGGTmCGT
HRE_mC_lower	ACGACCCGmCAmCGTACGCAGCCT
BDNF_upper	TGATTCTGGTAATTCGTGCACTAGAGTGTC
BDNF_lower	GACACTCTAGTGCACGAATTACCAGAATCA
BDNF_mC_upper	TGATTCTGGTAATTmCGTGCACTAGAGTGTC
BDNF_mC_lower	GACACTCTAGTGmCAmCGAATTACCAGAATCA
Sim1/ARNT2_long	GTTCAGAGTTCTACAGTCCGACGATCTGGAAAAGGTACGTGACCAAAAAGACCAGAACTCGTATGCCGTCTTCTGCTTG
HIF2a/ARNT_upper CORE_3_G
AATGGGTACGTGGCAAATTGAA
HIF2a/ARNT_lower CORE_3_G
TTCAATTTGCCACGTACCCATT
